# Supplementary material for: Intervention against hypertension in the next generation programmed by developmental hypoxia
Source: PLoS Biol. 2019 Jan 22;17(1):e2006552. doi: 10.1371/journal.pbio.2006552 (PMC6342530; doi:10.1371/journal.pbio.2006552)
Supplement: S1 Data — Complying with data policy, Excel spreadsheet files are provided with the underlying numerical data points for all graphs contained within the manuscript. (XLSX) [file pbio.2006552.s001.xlsx]

## Sheet: Fig 1b
Hypoxia Saline										Oxygen in atmosphere (%)
	Sheep																													Grouped Averages
dGA	B168	B178	B202	B203	B13	B153	B176	B233	B230	B298	B311	B247	B256	B244	B320	B328	B341	B366	B368	OR46	OR47	B420		Mean	N	SD	SEM		dGA	Mean	N	SD	SEM
104	21.29			20.946	20.946			21.09	20.35		21.06	20.946												20.9469	7	0.2692	0.101748		104	20.9469	7	0.290769	0.1099
105	21.39							21.32	20.61			20.52	20.57				21.02		20.97					20.9143	7	0.332044	0.125501		105	20.9143	7	0.358648	0.135556
105.6	10.28		9.58	10.35		9.5	10.02	10.67	10.99	13.68	12.28	9.61	9.61				10.79		15.87			11.3		11.0379	14	1.74832	0.467258		106	11.0379	14	1.81432	0.484896
106	9.72	10.76	8.37	9.55		10.2	10.11	11.47	11	13.43	11.63	9.91	9.91	12.18	9.61		10.6		14.36			11.2		10.8241	17	1.4417	0.349664
107	9.64		8.59	9.55		11.4	11.4	10.66	10.73	13.49	9.45	9.9	9.9	11.46	9.58	10.41	10.63		12.57	11.33		10.3		10.6106	18	1.16281	0.274076
108	10.37	10.36	9.83	10.39		10.1	10.6	9.49	9.65	13.46	9.37		10.25	11.42	9.36		10.63					11.4		10.4453	15	1.01453	0.261951
109	10.8		9.19	10.02		10	11.4	9.52	9.8		11.33	10.56	10.56	10.22		10.25	10.72			11.58		11.7		10.51	15	0.731993	0.189
110	10.22	9.64		10.85		10.5	11.1	10.09	10.57	11.87	11.36		11.22	10.81		9.87	10.5		12.03	11.52		11.4		10.8469	16	0.67858	0.169645		110	10.6528	81	1.07588	0.119542
111	10.26			9.81	10.09	10.4	9.5	9.95	10.62	13.1	11.84		10.3			10.15	10.54		12.54	12.18		11.4		10.8453	15	1.05684	0.272874
112	10.73	9.71	10.06	10.92	11.3	10.4	10.7	10.22	10.73	12.42	10.57		10.69	11.11		10.24	11.34		12.09	12.31	11.08			10.9233	18	0.732416	0.172632
113	10.57	9.9		9.61	11	10	10.2	10.76	11.3	12.53	11.87		10.19			10.54	11.84	11.87	12.25		11.55	11.4		11.0224	17	0.859518	0.208464
114	10.57	9.75	10.27	10.18	11	10.6	9.89	10.95	10.52	12.99	10.6		9.77	10.51	10.32	10.76	11.05	11.65	12.44	11.71	10.45	11.6		10.8371	21	0.818798	0.178676
115	10.77		10.8	10.1		10.4	10.8	11	10.22	13.14	10.63		9.77	10.57		10.92	11.08	10.48	12.89	10.76	10.78	11.6		10.9283	18	0.835146	0.196846		115	10.9098	89	0.866025	0.0917985
116	10.65				10.8		10	10.25	10.09	13.03	10.67		10.41	11.07		10.85	9.64	10.83	12.88	10.85	10.88	11.5		10.9	16	0.890863	0.222716
117	10.07	9.8	11.2	10.8	10.9	9.9	9.9	10.37	10.18	13.17	9.97		13.1	11.08		9.58	9.83	10.82	12.79	11.28	10.94			10.8253	19	1.08079	0.24795
118			11	10.8		10	10.4	10.56	10.48	11.64	10.63			11.2			11.71	10.72	11.93	11.37				10.9569	13	0.55544	0.154051
119	10.57	10.98	10.42	9.17	8.6		10.6	10.314	10.25	11.69	11.47		12.86	11.46		11.01	11.08	11.46	9.8		11.78			10.7949	17	0.992429	0.240699
120	9.95	9.85	10.66	10.66	9.07	10.9	10.5	10.66		11.74	10.94			11.25		10.6	11.04	9.17	12.19	10.07				10.5781	16	0.802895	0.200724		120	10.806	81	0.916776	0.101864
121	10.69	9.3	10.4	9.77	8.79	11	10.4	10.22	10.66	10.41	11.29	11.55	11.58	11.48		10.63	11.87	11.01						10.65	17	0.802203	0.194563
122	10.76	9.33	10.4	9.39	10.5	11.4	10.73	10.12	10.57		11.06	10.66	10.66	10.85	10.67	10.63	10.98		10.1	10.63	11.64			10.5832	19	0.552478	0.126747
123	10.13	9.74	9.48	10.4		10.5	10.1	10.38	10.63	11.46	10.79	10.79	10.79		10.32	10.28	10.5	10.1	11.31	11.52	11.74			10.5768	19	0.584574	0.13411
124	9.35	9.93	9.36	11.2	10.1	10.8	10.2	10.66	11.14	11.85		10.76	10.76	11.09	10.41	10.94	10.8	10.28	11.91	11.17	11.52	11.51		10.7495	21	0.691723	0.150946
125	9.64	10.13	10.1	10.5		11.4	10.4	10.95	10.34	10.63	9.84	10.38	10.57	10.41	9.9	10.79	11.04	10.52	12.66	11.14	11.49	11.68		10.691	21	0.689464	0.150453		125	10.653	97	0.674628	0.0684981
126	10.13	10.18	10.18		11.1	10.1	10.4	10.53	10.41	12.12		10.88	11.65	10.59	10.33	10.6	10.96	10.78		10.56	11.55	11.71		10.7768	19	0.581423	0.133388
127	10.33	10.18	9.39	11	10.3	9.3	10.8	9.87	10.03		10.47	9.64	10.82	10.68	10.58	10.57	10.31	10.79	10.49	11.52	11.49	11.93		10.4995	21	0.650036	0.14185
128	10.63	10.06	10	10.1		10.8	10.1	10.41	10.18		10.57	9.8	11.43	10.18	10.22	11.3	11.23	9.56	10.57	10.63	11.87	11.65		10.5645	20	0.621132	0.138889
129	10.67	10.06	9.64	10	10.3		10	10.33	10.89		11.07	9.8	10.85	10.28	10.33	10.48	11.61	10.53	10.67	10.98				10.4717	18	0.481667	0.11353
130	10.53	10.28	9.45	10.6		10.1	9.9	10.81	10.12		11.08	10.12		11.2	10.28	11.27		9.41	10.57	12.03	11.58	10.61		10.5522	18	0.674854	0.159065		130	10.5726	96	0.619705	0.0632484
131	10.6	10.12	11	10.2	11.2	10.6	11.3	10.44	10.34		10.91		10.12	11.3	10.44	10.34	10.25	9.56	10.41		11.62	10.85		10.6105	19	0.4997	0.114639
132	10.92		10.1	11	10	10.5	10.8	10.73	10.47			9.35	9.35	11.24	10.25	10.15	9.79	9.94	10.65			10.53		10.3394	17	0.529178	0.128344
133	11.01	10.19	9.27	9.9	10.2	10.5	10.8	10.63	10.34		11.11	8.86	8.86	11.53	10.5	10.82	10.92	10.54	10.79	11.24	12.93	10.53		10.5462	21	0.873877	0.190696
134	10.09	9.07	9.9	9.8	10.3	10.5	10.8	11.08	11.24		11.39	8.94	8.94	11		10.76	10.92	10.38		11.39		10.49		10.3883	18	0.775043	0.182679
135		9.3	9.35		10	11.2	10.5				11.4		10.1	10.57		10.75	11.04	10.31	10.57	11.47	12.54	10.15		10.6167	15	0.81213	0.209691		135	10.5009	90	0.729717	0.0769189
136			9.99		9.9		10.6						9.68	10.76		10.12	10.92	11.08	10.95	11.14	12.46	10.95		10.7125	12	0.715403	0.206519
137			9.65		10						10.69		8.85	11.2			10.18	11.04	10.92	10.83		10.69		10.405	10	0.69615	0.220142
138			10.2			10.4														11.74		10.89		10.8075	4	0.594028	0.297014
						10.4
Hypoxia Vitamin C
	Sheep																													Grouped Averages
dGA	B165	B182	B177	B205	B206	B197	B234	B331	B332	B333	B348	B353	B371	B308	B325	B384	B391	B408	B421										dGA	Mean	N	SD	SEM
104	20.93			20.946	20.946	20.946			21.08	21.08						21.02								20.9926	7	0.0614837	0.0232387		104	20.9926	7	0.06641	0.0251006
105	20.83										21.64	21.64	20.97	21.08	21.12		21.4							21.24	7	0.299189	0.113083		105	21.24	7	0.323161	0.122144
105.6				9.58	10.35	10.9	12.09	10.41	10.48	10.47	10.73	10.73	15.87		11.68	11.04	11.67	13.1	11.3					11.36	15	1.45758	0.376345		106	11.36	15	1.50874	0.389554
106		10.57	10.56	8.37	9.55	10.02	12.51	10.41	10.36	10.36	10.67	10.67		13.5	11.53	12.67	11.48	13.5	11.2					11.0547	17	1.32427	0.321183
107		9.75	9.75	8.59	9.55	10.11	11.87	10.18	10.47	10.47	10.59	10.59	12.6	14.18	10	11.14	11.21	11.3	10.3					10.7028	18	1.22204	0.288038
108		10.13	10.13	9.83	10.39	11.4	11.34	10.21	10.51	9.83	10.22	10.22		14.28		10.28	11.36	12.6	11.4					10.8831	16	1.14259	0.285647
109	10.35	9.61	9.61	9.19	10.02	10.6	10.76	10.35		10.52	10.92	10.92		14.69	10.88	10.22	11.55	12.9						10.8181	16	1.29973	0.324932
110	10.47	9.6			10.85	11.4	10.38	10.8	10.8	10.8	10.08	10.08	12.03	12.66	10.6		11.33							10.8486	14	0.773903	0.206834		110	10.8602	81	1.19438	0.132709
111	10.57	9.14	9.71		9.81	11.1	10.88	10.22	10.73	10.73	10.73	10.73		10.44		11.07	10.72	11.1						10.512	15	0.546738	0.141167
112	11.08	9.71		10.06	10.94	9.5	9.64	9.88	10.76	10.12	11.02	11.02	12.09	10.57	10.06	11.07		10.6						10.5075	16	0.674773	0.168693
113	10.52	9.94	9.94		9.61	10.7	9.8	10.5	10.66	10.66	10.12	10.12	12.25	10.67	10.44	11.52	11.6	11						10.5912	17	0.674919	0.163692
114	9.68	9.74	9.75	10.27	10.18	10.2	9.8	10.52	11.49	11.43	10.5	10.5	12.44	10.36	10.4		11.5	10.8						10.5624	17	0.736059	0.178521
115	9.399			10.8	10.1	10.84		10.12	11.16	11.16	10.65		12.89	10.41	9.86	11.59	11.2	10.1						10.7342	14	0.837335	0.223787		115	10.5783	79	0.707401	0.0795888
116		10.57		11.2		10.8	11.39	10.3	10.28	10.63			12.88	10.65	9.87	11.87	11.4	11.9						11.0569	13	0.793283	0.220017
117	10.63	9.78	9.8		10.8	10	10.41	10.25	10.94	10.72			12.89	10.79	9.93	11.97	11.9	11.8						10.8407	15	0.889535	0.229677
118	10.66	10.16		11	10.8	9.9	9.79	9.52	11.79	10.5	9.58	9.58	11.93	12.32	9.79	11.94	11.7							10.685	16	0.951643	0.237911
119	10.79	10.95	10.94	10.42	10.42	10.4	10.01	10.28		10.8	9.57	9.57	9.8	13.62	9.87		11.9	11.4						10.6713	16	0.98531	0.246328
120	10.38	9.85	9.28			10.6	9.78	10.18	10.57	11.34	10.22	10.22	12.9		10.54	10.5		11.7	11.4					10.6307	15	0.863284	0.222899		120	10.7668	75	0.92239	0.106508
121	10.67	9.3	9.29	10.4	9.77	10.5	9.61	10.18	11.3	11.8	10.18	10.17		13.02	10.38	10.5	10.4							10.4669	16	0.910664	0.227666
122		9.3		10.4	9.39		8.85	10.48	10.48	11.05	10.25	10.25	10.1	10.73	10.38	10.4	11.5	11.5						10.3373	15	0.715229	0.184671
123	10.82	9.74	9.34	9.48	10.4	10.73	10.29	10.34	11.27	11.08		10.25	11.31	11.17	10.42	10.5	11	11.6						10.5729	17	0.626444	0.151935
124	10.07	9.93	9.93	9.36	11.2	10.1	10.25	9.77	10.42	9.64	10.25	9.77	11.65	12.07	10.34	11		11.2						10.4088	17	0.732954	0.177768
125	10.19	10.02	10.13	10.1	10.5	10.2		9.61	10.15	9.83	9.77	11.27	14.69	11.8		11.2		11.1						10.704	15	1.22949	0.317452		125	10.4973	80	0.876492	0.0979948
126	11.42	10.19	10.18	10.18		10.4	10.19	9.91	10.82	11.71	11.27	11.55	15.87		10.37	11.2	10.4	10.8						11.0288	16	1.36551	0.341378
127	10.41	10.18	10.18		11	10.4	9.64	10.99	10.76	11.08	11.55	11.857	10.49		10.37	10.9	11.5	11.4						10.7942	16	0.581099	0.145275
128	10.32	10.06	10.06	9.39	10.1	10.8	9.38	10.88	10.75	11.04	11.87	12.05	12.12		10.41	11.2	10.6	10.7						10.69	17	0.785636	0.190545
129	10.07	10.06	10.09	10	10	10.1	9.36	11.74	10.13	11.87	12.209		12.48	12.25	10.37	11.2	10.5	9						10.6723	17	1.03507	0.251042
130	10.33	10.24	10.28	9.64	10.6	10	9.12	10.41	10.92	10.48	11.93	11.93	12.19	10.95				10.1	10.61					10.6081	16	0.804955	0.201239		130	10.7568	82	0.96907	0.107016
131	10.51	9.9	9.9	9.45	10.2		9.12	9.8	10.08	10.5			12.12	11.17	10.44	11.1	11.3	10.1	10.85					10.4088	16	0.7378	0.18445
132	10.41		9.75	11	11		9.61	10.38	10.44	10.8	11.55	11.55	12.34		10.41	10.8		10.87	10.53					10.7627	15	0.671431	0.173363
133	10.5	9.75		10.1	9.9	10.8		10.57	10.86	11.04	11.58	11.58	12.51	10.99	10.37	11		10.98	10.53					10.8162	16	0.666595	0.166649
134	10.66	9.18	9.18	9.27		10.8		9.87		10.96	11.43	11.43	10.67	10.92	11.62	10.8		10.95	10.57					10.554	15	0.781663	0.201825
135	10.41	9.3	9.3	9.9	9.77	10.8		10.06		10.34	10.07	10.07	12.32	10.29	10.67	10.1		11.05	10.18					10.2894	16	0.693744	0.173436		135	10.5638	78	0.744249	0.0842696
136	10.57	10.67	10.67	9.5				10.39		11.23		10.67	13.62	10.29	10.86		10.4		10.95					10.8183	12	0.937246	0.27056
137	10.62		9.93	9.8				10.63		11.46		10.79	13.02		10.82		11.5		10.69					10.926	10	0.867528	0.274336
138	10.96			9.8												11.8			10.89					10.8625	4	0.710295	0.355147

## Sheet: Fig 1c
Blood gases using										Maternal PaO2 (mmHg)
Normoxic Saline
																								Averages						Grouped Averages
dGA	Y321	Y282	Y302	Y330	Y401	Y417	Y426	Y427	Y428	Y453	Y472	Y478	B41	B38	B49	B83	B88	B117	B139	B151	B81	B248		Mean	N	SD	SEM		dGA	Mean	N	SD	SEM
100	92			116							123		101	89										104.2	5	14.856	6.64379
101		95	101	126							121		88	102										105.5	6	14.8963	6.08139
102	77					94	76	91	89		135	126		117		120	106				96			102.455	11	19.7958	5.96865		102	103.682	22	16.8308	3.58833
103	93	106	84	129		95	110	94	109	81	108	85		101	168	127		120		112	86			106.353	17	21.6245	5.2447
104	102	88	89	102		103	109	78	81	102	85			105		98		112			105			97.0714	14	10.795	2.8851
105	93	93	87	115		100	96	71	91	108	112	93		100	101	93	109	115		86	110			98.5	18	11.6278	2.7407		105	100.816	49	15.8833	2.26904
105.1
105.6																													105.6
106
107
108
109
110	112	146	116		90	99	107	85	107	102	110	112		112	106	94	100	105		111	117			107.278	18	13.0285	3.07085		110	107.278	18	13.0285	3.07085
111
112
113
114
115	122	113			104	98	107		101		106	114			109		105	112			106			108.083	12	6.44499	1.86051		115	108.083	12	6.44499	1.86051
116
117
118
119
120	107		106		95	95					116	111			150		98				105			109.222	9	16.8655	5.62183		120	109.222	9	16.8655	5.62183
121
122
123
124
125	120		105		94	100	97				98	101					126	116		103	147			109.727	11	16.0754	4.84691		125	109.727	11	16.0754	4.84691
126
127
128
129
130	100		103		107	105					90	97			99			114			104			102.111	9	6.7536	2.2512		130	102.111	9	6.7536	2.2512
131
132
133
134
135	96		99		98	100	109				101	126			105		89	98			98			101.727	11	9.48779	2.86068		135	101.727	11	9.48779	2.86068
136
137
138
139
140			97		93												86							92	3	5.56776	3.21455		140	92	3	5.56776	3.21455
Normoxic Vitamin C
																								Averages						Grouped Averages
dGA	Y326	Y332	Y329	Y400	Y403	Y408	Y402	Y443	Y436	Y471	B15	B33	B27	B42	B74	B79	B80	B99	B106					Mean	N	SD	SEM		dGA	Mean	N	SD	SEM
100		109	156																					132.5	2	33.234	23.5
101	70	98		145	114	92								96				119						104.857	7	23.8078	8.99849
102		91		101	109	143	79	124	108	113				154	127	121	125	105						115.385	13	20.2507	5.61653		102	113.591	22	22.5909	4.81639
103	114	115					98	117		84	119	101		90		115	127		137					110.636	11	15.8447	4.77736
104	109	114		95	90	101		109	95	84	84	103	100	90	103	102	103	106	103					99.4706	17	8.63219	2.09361
105	105	114		107	92	97	93	106	96	90	88	94	101	86	92	112	94	113	104					99.1111	18	8.86426	2.08933		105	102	46	11.66	1.71917
105.1
105.6																													105.6
106
107
108
109
110	102	117		105	109	104	102	107	98	101	102	104	101		107		100	105	91					103.438	16	5.53737	1.38434		110	103.438	16	5.53737	1.38434
111
112
113
114
115	98	132			101	111	122	93	[158]	104	86	98			106		101	115	105					105.538	13	12.2039	3.38476		115	105.538	13	12.2039	3.38476
116
117
118
119
120		108		99		96		109	107	88	103	102	120		104		90		74					100	12	11.9087	3.43776		120	100	12	11.9087	3.43776
121
122
123
124
125	98	101		105	101		104			101		98	100		120		126		219					115.727	11	35.4516	10.6891		125	115.727	11	35.4516	10.6891
126
127
128
129
130	107	110		114	101				110	96		107			101		159	107	94					109.636	11	17.483	5.27132		130	109.636	11	17.483	5.27132
131
132
133
134
135	104	98		100	93		116		108	99					104		100	108	95					102.273	11	6.61953	1.99586		135	102.273	11	6.61953	1.99586
136
137
138
139
140	91				89												152		105					109.25	4	29.3754	14.6877		140	109.25	4	29.3754	14.6877
Hypoxic Saline
																								Averages						Grouped Averages
dGA	B168	B178	B202	B203	B13	B176	B233	B230	B298	B311	B256	B244	B320	B328	B341	B366	B368	B383	B385					Mean	N	SD	SEM		dGA	Mean	N	SD	SEM
100			101	115	119	105	113	101	116	90	97	117												107.4	10	9.93535	3.14183
101			130	112		98	109	101	125	86		109		106										108.444	9	13.3521	4.45069
102	134		95	94	99	100	103	104	116	92	108	132		149	105									110.077	13	17.694	4.90743		102	108.781	32	14.0431	2.48249
103	127	102	103	97	97	110	96	92	103	96	81	112		105	93	88	134							102.25	16	13.572	3.39301
104	112	97	119	106	84	132	106	93	128	94	91	125		95	98	126	112							107.375	16	15.0991	3.77478
105	106	111	113	107	107	99	111	98	96	115	98	136		102	110	103	110							107.625	16	9.56992	2.39248		105	105.75	48	12.9245	1.86549
105.1	41	47	36	48		69	65	62																52.5714	7	12.7391	4.81494
105.6	47	55	48	64		45	57	52	69	46	44	69			45	53	[74]							53.3846	13	8.99573	2.49497		105.6	53.3846	13	8.99573	2.49497
106		52		45		44	59	60	63	50	47	52			46	44	[77]							51.0909	11	6.83307	2.06025
107		47		52		49	54	54	62	47	49	47		38	47		52							49.8333	12	5.76562	1.66439
108		38		62		41	49	46	102	32	47	46			47									51	10	19.5448	6.18061
109	49	50		46		45	48	48		47	47	41		42	46	44								46.0833	12	2.71221	0.782946
110	41	42	52	52		48	53	58		44	64	41		40	44	44	49							48	14	7.12525	1.9043		110	49.0678	59	9.49022	1.23552
111	33		48	45		31	52	47		49	53	59		40	43	49	43							45.5385	13	7.76333	2.15316
112	49	45	56	54	44	41	48	40		38	47	49		45	44	57	45							46.8	15	5.57033	1.43825
113	54	56	41	53	43	41	59			54	46	45		45	41	44	46							47.7143	14	6.16976	1.64894
114	48	54	42	47	46	38	58			53	49	43		40	49	42	39							46.2857	14	6.00549	1.60504
115	32	61	43	46	47	45	63	52	58	47	41	44		42	44	48	46							47.4375	16	7.8398	1.95995		115	46.7917	72	6.59265	0.776951
116	42	56	48	48		39	54	45	57	46	44	40		42	50	47	46							46.9333	15	5.47027	1.41242
117	43	-2	53	53		39	55	43	59	43	45	40		43	39	49	46							43.2	15	13.9243	3.59523
118	43	44	49	56		36	40	53	52	39		44		44	36	55	43							45.2857	14	6.69591	1.78956
119	63	52	49	53		42	49		52		52	46		43	54	40	43							49.0769	13	6.29102	1.74481
120	54	51	47	51		46	50		52	46	54	42		49	47	49								49.0769	13	3.45112	0.95717		120	46.6	70	8.24691	0.985695
121	49	49	49	47		43	49	25		45	43	49		42	39	54								44.8462	13	7.17456	1.98987
122	50	54	42	45	40	47	48			39	49	44		46	51	48								46.3846	13	4.35007	1.20649
123	44	38	41	47	37		50	49		51	56	47		42	43	46								45.4615	13	5.37921	1.49192
124	40	44	43	46	41	49	54	54		44	51	50		43	48	44								46.5	14	4.55311	1.21687
125	46	48	43	52	50	51	50	53			57	39		46	52	56								49.4615	13	5.0434	1.39879		125	46.5303	66	5.44969	0.67081
126	48	44		54	41	53	56	59		41	49	46		50	52	46								49.1538	13	5.56546	1.54358
127	53			54	37	53	50				49	39		45	42	43								46.5	10	6.15088	1.94508
128	45	47	44	43	38	54	51				66	39		48	36	52								46.9167	12	8.24024	2.37875
129			39	47	39	49	43	47			54	37		42	54	50								45.5455	11	5.97267	1.80083
130	45	52	41	47		47	50	44		43	53	54		41	50	52								47.6154	13	4.55592	1.26358		130	47.2373	59	6.09222	0.793139
131	49	47	42	43	38	53	55	52		46	64	45		41	39	46								47.1429	14	7.04772	1.88358
132	43	40	37	42	40	53	50	50			45	46		37	42	40								43.4615	13	5.07634	1.40792
133	44	43	36	45	37		55	50			42	40		50	38	44								43.6667	12	5.74192	1.65755
134		44	32			53	47	49			41	43		45	45	43								44.2	10	5.49343	1.73718
135	36	49	40			48				43	48	56		42		45								45.2222	9	5.8476	1.9492		135	44.7931	58	5.89903	0.774581
136	51					53				56	40	40		42	46	43								46.375	8	6.20915	2.19527
137	51									42	39	43		41	48	52								45.1429	7	5.1455	1.94482
138	48										57				54									53	3	4.58258	2.64575
139															42									42	1	#DIV/0!	#DIV/0!
140																								#DIV/0!	0	#DIV/0!	#DIV/0!		140	46.7368	19	5.9146	1.3569
Hypoxic Vitamin C
																								Averages						Grouped Averages
dGA	B165	B182	B177	B205	B206	B197	B234	B331	B332	B333	B348	B353	B371	B308	B325	B384								Mean	N	SD	SEM		dGA	Mean	N	SD	SEM
100				111	94	109																		104.667	3	9.29157	5.36449
101				100	97	102																		99.6667	3	2.51661	1.45297
102					91	114		127	120	99				98										108.167	6	14.2185	5.80469		102	105.167	12	11.044	3.18813
103		84	92	134	95	145		104			119	118	103	104										109.8	10	19.1242	6.04759
104		96	99	100		102	101	101	89	113	99	111	108	116										102.917	12	7.70429	2.22404
105	95	99	119	100		126	161	105	106	118	119	155	105	110										116.769	13	20.462	5.67513		105	110.029	35	17.2924	2.92296
105.1						35																		35	1	#DIV/0!	#DIV/0!
105.6			66			47		47	47	47	42	48	76											52.5	8	11.8683	4.19609		105.6	52.5	8	11.8683	4.19609
106		56	52			45	57	50	49	43	47	51	61	59										51.8182	11	5.82783	1.75716
107		47	55			44		41	45	47	45	42	50	55										47.1	10	4.88649	1.54524
108		46	51	44	44		80	50		36	48	44		55										49.8	10	11.7832	3.72618
109	44	46	49					48	42	37	50	49												45.625	8	4.43807	1.56909
110	46	45	52	49	38		54	55		50	42	43	60											48.5455	11	6.48635	1.95571		110	48.76	50	7.26063	1.02681
111	33	52					60	41		43	49	47	44											46.125	8	8.00781	2.83119
112	57	46			50		44	42	45	39	52		45											46.6667	9	5.47723	1.82574
113	47	57					53	47	46	41	49	52	54											49.5556	9	4.90181	1.63394
114	54	46		44				44	49	38	51		42											46	8	5.15475	1.82248
115	31	52			45			45	52	43	45		44											44.625	8	6.52331	2.30634		115	46.6667	42	6.00677	0.926865
116		50			38		51	47	43	44	47		47											45.875	8	4.15546	1.46918
117	44	49					58	51	41	46	40		51											47.5	8	5.97614	2.11289
118		42					49	41		50	37		39											43	6	5.32917	2.17562
119		48					51	43		44	35		36											42.8333	6	6.3692	2.60021
120	48	51			48		43	41	44	36	41		50											44.6667	9	4.94975	1.64992		120	44.973	37	5.32544	0.875498
121	58	45			36		41	43	51	48			51											46.625	8	6.86477	2.42706
122	37	45			41		46	50	47	40	43		38											43	9	4.3589	1.45297
123	50	46			45		48	44	52	45	48		41											46.5556	9	3.32081	1.10694
124	46	50			45			42	43	38	50		49											45.375	8	4.27409	1.51112
125	45	49			48		48	39	37	32	46		58											44.6667	9	7.68115	2.56038		125	45.2093	43	5.45352	0.831654
126	40	45			42		55	44	56	54	46		63											49.4444	9	7.77996	2.59332
127	53	56					55	51	45	46	43		42											48.875	8	5.54044	1.95884
128	46	35					46	46		36	48		42											42.7143	7	5.25085	1.98463
129	55	58			42		38	55	44	53	41		37											47	9	8.18535	2.72845
130	46	45			36		37	44	44	37	45		42											41.7778	9	3.99305	1.33102		130	46.0476	42	6.8892	1.06303
131	48	58					40	46	47	37	45		41											45.25	8	6.4087	2.26582
132	48	44						40	46	48	44		44											44.8571	7	2.79455	1.05624
133	36	47						46	46	46	49		38											44	7	4.93288	1.86445
134	52	43						42		38			41											43.2	5	5.26308	2.35372
135	50	44						43		37	56		46											46	6	6.48074	2.64575		135	44.7273	33	5.08842	0.885781
136	50	51						42		50			39											46.4	5	5.50454	2.46171
137	45	56						39		49			43											46.4	5	6.46529	2.89137
138	47																							47	1	#DIV/0!	#DIV/0!
139																								#DIV/0!	0	#DIV/0!	#DIV/0!
140																								#DIV/0!	0	#DIV/0!	#DIV/0!		140	46.4545	11	5.37333	1.62012

## Sheet: Fig 1d
Blood gases using										Maternal SatHb (%)
Normoxic Saline
																								Averages						Grouped Averages
dGA	Y321	Y282	Y302	Y330	Y401	Y417	Y426	Y427	Y428	Y453	Y472	Y478	B41	B38	B49	B83	B88	B117	B139	B151	B81	B248		Mean	N	SD	SEM		dGA	Mean	N	SD	SEM
100	105			104.4							106.4		97.7	100.8										102.86	5	3.54796	1.58669
101		101.8	104.3	105.8							107.5		91.9	102.8										102.35	6	5.51244	2.25044
102	103					105.4	97.8	103.1	99.6		107.6	105.3		103.9		105.6	101.2				101.2			103.064	11	2.91248	0.878146		102	102.823	22	3.71034	0.791047
103	104.3	102.9	100.1	105		105.3	103.8	105.2	102.9	105.3	106.3	102.2		101.7	103.4	104		105.1		105.6	100.8			103.759	17	1.78152	0.432083
104	105.3	100.7	102.8	103.3		105.8	101.7	103.9	99	105.5	96			102.2		101.6		103.9			100.7			102.314	14	2.69497	0.720261
105	104.9	101.1	102.5	103.5	99	105.7	103.2	103.7	100.4	107.4	107.3	102.1		101.2	103	101.8	103.3	101.2		102.9	103.7			103.047	19	2.17852	0.499788		105	103.084	50	2.24375	0.317315
105.1
105.6																													105.6
106
107
108
109
110	106.1	103.9	104.3		99.7	106	104.2	107.2	100.6	106.2	106.1	104.8			102.6	100.8	100.2	101.6		104.7	103.9			103.7	17	2.37303	0.575543		110	103.7	17	2.37303	0.575543
111
112
113
114
115	106.6	102.6			102	105.9	103.8		102	104.9	106.6	105.1		102.4	103.6		102.5	102.3			102.1			103.743	14	1.7474	0.467012		115	103.743	14	1.7474	0.467012
116
117
118
119
120	106.4		106.3		102.3	105.3				104.9	106.4	104.6			105.3		102.6				102.1			104.62	10	1.69889	0.537236		120	104.62	10	1.69889	0.537236
121
122
123
124
125	106.3		104.2		101	105.9	103				106.2	103.5					103.8	101.7		104.3	102.8			103.882	11	1.75318	0.528603		125	103.882	11	1.75318	0.528603
126
127
128
129
130	104.8		104.1		102.2	106					106.2	103.5			101.8			102.5			108.2			104.367	9	2.136	0.712		130	104.367	9	2.136	0.712
131
132
133
134
135	105.6		103.6		102.2	106	104.6				106.5	106.2			103.3		100.1	102			102.7			103.891	11	2.06565	0.622817		135	103.891	11	2.06565	0.622817
136
137
138
139
140			104.1		101.1												102.6							102.6	3	1.5	0.866025		140	102.6	3	1.5	0.866025
Normoxic Vitamin C
																								Averages						Grouped Averages
dGA	Y326	Y332	Y329	Y400	Y403	Y408	Y402	Y443	Y436	Y471	B15	B33	B27	B42	B74	B79	B80	B99	B106					Mean	N	SD	SEM		dGA	Mean	N	SD	SEM
100		104	105.1																					104.55	2	0.777817	0.55
101	102.2	103.8		104.1	102.4	103.6								101.6				103.2						102.986	7	0.931716	0.352156
102		103.5		102.6	104	105.8	98.4	99	98	103.5				101.4	104	105.2	106	103.2						102.662	13	2.70202	0.749405		102	102.936	22	2.17815	0.464383
103	106.2	104.1				104.3	102.1	104.9		102.6	104.4	104.5		100.4		105	105.8		105					104.108	12	1.64563	0.475053
104	106.2	103.9		102.1	101.5	105	98.2	104.8	104.4	104	102.3	104.3	104.3	99	103	105.1	105.4	103.8	106.5					103.544	18	2.23534	0.526874
105	106.2	104.4		103	101.6	103.1	101	98	98	103.3	102.3	104.4	103.8	96.1	103	105	106.1	105.8	105.2					102.794	18	2.91537	0.687159		105	103.404	48	2.40664	0.347368
105.1
105.6																													105.6
106
107
108
109
110	103.9	104.2		103.5	104	104.3	100.8	104.8	104.3	104.2	103	103.9	103.7		102		105.8	102.8	104.2					103.713	16	1.15174	0.287934		110	103.713	16	1.15174	0.287934
111
112
113
114
115	105.7	106			103.5	103.9	103.1	97	104.1	104.5	103.3	104			102		105.6	103.3	104.4					103.6	14	2.1958	0.586852		115	103.6	14	2.1958	0.586852
116
117
118
119
120		104.7		104.4		103.7		104.3	105	104.3	103.2	104.2	106.3		104.1		103.6		99.6					103.95	12	1.57797	0.455522		120	103.95	12	1.57797	0.455522
121
122
123
124
125	106.1	103.4		101.7	104.1		102.2		104.2	104.3		104.5	104.5		103.6		106.2		106.7					104.292	12	1.51385	0.437011		125	104.292	12	1.51385	0.437011
126
127
128
129
130	106.8	104.2		104.7	104.6				104.4	104.2		107.5			102.8		104.3	103	102.9					104.491	11	1.49228	0.44994		130	104.491	11	1.49228	0.44994
131
132
133
134
135	106.9	103.5		103.9	103.9		103.4		106.6	104.3					102.4		103.7	101.6	102.8					103.909	11	1.60153	0.48288		135	103.909	11	1.60153	0.48288
136
137
138
139
140	105.7				103.4												105.5		103.3					104.475	4	1.30224	0.651121		140	104.475	4	1.30224	0.651121
Hypoxic Saline
																								Averages						Grouped Averages
dGA	B168	B178	B202	B203	B13	B176	B233	B230	B298	B311	B256	B244	B320	B328	B341	B366	B368	B383	B385					Mean	N	SD	SEM		dGA	Mean	N	SD	SEM
100			103.1	104.3	105.4	103.3	105.1	103.7	104.5	106	102.8	104.3												104.25	10	1.04376	0.330067
101			103.2			101.1	104.8	104.5	103.7	102.9	98.4	104		99.8										102.489	9	2.22736	0.742452
102			102.7	102.6	105.8	101.6	104.1	105	104.5	104.4	103.7	105.3		102.2	103.1									103.75	12	1.31944	0.380888		102	103.545	31	1.67488	0.300817
103		103.1	104.6	104.3	100.5	101.6	102.4	103.4	103.2	105.5	98.2	104.5		103.2	101.7	95.1	102.4							102.247	15	2.68005	0.691986
104	105.1	102.4	104	103.9	104.2	104.3	104.1	103.2	104.9	105.7	102.1	104.5		102.4	101.9	104	103.8							103.781	16	1.10648	0.276619
105	105.3	103.5	104	104	105.1	101.2	104.5	103.1	100.8	105.2	104	15.5		103.3	102.5	100.6	104.7							97.9562	16	22.0399	5.50997		105	101.309	47	12.9347	1.88672
105.1	80	71.3	68.7	81.6		71.9	92	90.5																79.4286	7	9.3409	3.53053
105.6	83.7	81.9	84.4	94.4		68.9	80.4	88.6	97.4	93.6	84.6	96.3			85.5	89.1	101.1							87.85	14	8.37338	2.23788		105.6	87.85	14	8.37338	2.23788
106		74.2		80.5		78.2	90.3	91.7	96.1	94.5	84.7	91.6			83.8	77.6	96.2							86.6167	12	7.76646	2.24198
107		70.6		84.9		77.6	89.6	89.6	93.1	93.5		86.9		74.6	83.4		89.7							84.8636	11	7.60609	2.29332
108		66.8		95		57.4	82.6	74.6	93.6	71.7	80.6	80.4			80.7									78.34	10	11.4175	3.61052
109	87.2	77.8		82.9		71.5	84	81.5		91.5	84.3	75.6		73.5	80.4	78.9								80.7583	12	5.73989	1.65696
110	79.8	65	91.2	88.1		70.8	88.6	89.4		91.2	96.2	71.3		77.9	80.3	82.3	86.1							82.7286	14	9.06977	2.424		110	82.7729	59	8.628	1.12327
111	75	67.4	85.3	76.9			86.4	76.4		93.7	88.7	72.7		76.7	76.4	85.2	70.7							79.3462	13	7.76677	2.15411
112	85.1	72.2	84.7	86.2	89.6	68.8	84.9	70.8		83.4	89.6	78.6		78.5	78.5	92.4	76.9							81.3467	15	7.17126	1.85161
113	87.1	72.2	77.3	88.9	89.6	66.8	92.4			94.4	85.41	75.8		76.8	76.8	82.4	81.8							81.9793	14	8.0709	2.15704
114	83.7	69	80.8	82.9	92.9	52.2	92.2			96.1	86.7	69.1		67.7	83.1	82.5	69.9							79.2	14	12.1368	3.24371
115	77.2	85.5	83.2	86	91	68.5	91.5	84.6	94.9	90.9	79.9	76.1		73.2	80.7	83.1	84							83.1437	16	7.12385	1.78096		115	81.0904	72	8.50512	1.00234
116	82.4	72.6	89.1	84.6		63	87	73.7	91	92.3	84.5	68.4		75.8	84.5	80.2	80.5							80.64	15	8.4571	2.18361
117	81.8	70	86.8	88.5		64	89.8	75.9	91	90.9	93.4	67.7		71.6	74.4	84	83.6							80.8933	15	9.56239	2.469
118	83.8	68.4	89.5	87.1		56.9	89.5	98.9	86.3	85.7		81.3		78.3	69.5	95.7	79.3							82.1571	14	11.2304	3.00144
119	94.9	72.9	85.6	82.1		67.3	84.1	78.7	89.6	91.4	82.1	79.3		78.1	88.1	73.2	76.1							81.5667	15	7.601	1.96257
120	81.4	55.8	84.7	86.9		76.1	80.9		87.6	87.3	91.1	75.8		83.6	82.1	86.2								81.5	13	8.9059	2.47005		120	81.3361	72	8.96194	1.05618
121	75.1	73	80.2	83.5		64.6	88	8.9		93.6	88.9	81.4		74	74.2	91.4								75.1385	13	21.6028	5.99153
122	85.3	64.2	76.7	83.1	80.9	67.9	80.4			86.5	81.6	77.2		80.8	86.5	83								79.5462	13	6.75446	1.87335
123	83.9	60.5	79.9	82.6	77.2	68.8	88.9	87.3		90.4	88.7	81.5		74.1	80.1	86.4								80.7357	14	8.42301	2.25114
124	75	69.8	81.4	82.1	79.8	74.2	93.2	93.4			88.5	82.5		71.6	86.2	82.7								81.5692	13	7.55903	2.0965
125	84.9	82.5		84.4	80.2	84.9	85.8	76.3		82.9	91.4	73.7		78.3	87.1	90.2								83.2769	13	5.13812	1.42506		125	80.0636	66	11.4766	1.41267
126	82	70.1		87.4	81.8	79	93.1	84.8			85.6	81.3		84.3	93.7	77.9								83.4167	12	6.46119	1.86518
127	80.8		85.1		78.2	78	87	84.6			86.6	75.9		75.8	74.9	79.4								80.5727	11	4.52572	1.36456
128	81.6		83.9	78.8	80.1	80	88.8				96.5	70		77	61.8	88								80.5909	11	9.32367	2.81119
129	81.2		80.1	84.5	83.9		70.4	83.9		88.3	89	69.9		70.3	89.4	87.7								81.55	12	7.44122	2.1481
130	80.3		79.1	86.3		71.4	88.3	82.1		89.7	89.8	87.1		74	86	88								83.5083	12	6.15474	1.77672		130	81.9741	58	6.82764	0.896513
131	85.1	67	64	80.6	77.5	84.9	91.2	86.3			92.3	77.1		71.1	78.4	77.8								79.4846	13	8.61015	2.38803
132	80.4	53.9	60.6	76.8	77.8	83.6	88.3	85.37			79.7	79.1		70.2	78.4	73								75.9362	13	9.64928	2.67623
133		63.7	55.7	82.4	78.3		88.7	88.1		91	73.2	67.4		84	58.3	79.5								75.8583	12	12.111	3.49613
134		64.8	81			83.8	86	88.6		84.4	78.1	74.8		72.5	77.6	78.6								79.1091	11	6.79477	2.0487
135		71.9			76.3	78.9				102.5	87	77.3		71.4	81.8	81.6								80.9667	9	9.44987	3.14996		135	78.0978	58	9.39176	1.2332
136			71.3		80.2	79.7				83.1	75.3	70		70.6	78.2	81.1								76.6111	9	4.96197	1.65399
137			74.7		83.2						72.4	79.6		68.9	82.8	88.1								78.5286	7	6.80385	2.57161
138	84		67.6								90.1				79.3									80.25	4	9.52208	4.76104
139															74.3									74.3	1	#DIV/0!	#DIV/0!
140																								#DIV/0!	0	#DIV/0!	#DIV/0!		140	77.8333	21	6.32221	1.37962
Hypoxic Vitamin C
																								Averages						Grouped Averages
dGA	B165	B182	B177	B205	B206	B197	B234	B331	B332	B333	B348	B353	B371	B308	B325	B384								Mean	N	SD	SEM		dGA	Mean	N	SD	SEM
100				105	100.3	104.6																		103.3	3	2.60576	1.50444
101				103.6	101.3	104.2																		103.033	3	1.5308	0.883805
102				85.9	100.4	105.1		104.3	104.2	103.7				105										101.229	7	6.94303	2.62422		102	102.123	13	5.1619	1.43165
103		103.2	102.6	106	101.2	105.2		104	99.5	100	104	104.8	100.7	105.9										103.092	12	2.28372	0.659253
104		104.8	102.6	103.3		103.9	103.7	103.5	102.8	103.4	101.7	105.1	101.1	106.3										103.517	12	1.43453	0.414113
105	101.9	104.1	102.4	105.3		104.9	105.3	104	103.3	101.9	107.3	105.3	101.6	105.5										104.062	13	1.74668	0.484442		105	103.57	37	1.84494	0.303307
105.1			59			70.3																		64.65	2	7.99031	5.65
105.6			85.4			84.8	93.3	82.2	84.3	82.3	72.6	88.7	93.3											85.2111	9	6.33096	2.11032		105.6	85.2111	9	6.33096	2.11032
106		89.3	85.4			68.6	92.6	83.1	82.8	81	70.7	86.6	82.6	99.5										83.8364	11	8.82035	2.65944
107		82.9	82.5	77.5		83.8		79.8	83.9	85	75.8	80	75.6	95.5										82.0273	11	5.54655	1.67235
108		88.1	90.2	86.2			98.3	84.9		71.7	74.2	79.8		97.1										85.6111	9	9.21011	3.07004
109	66.7	87.8	79.4		68.5		90.8	85.2	79.5	72.8	80.7	88												79.94	10	8.37034	2.64694
110	71.4	80.2	81.2	76	58.5		88.9	91.1		85.7	70.3	80.9	78.5											78.4273	11	9.26575	2.79373		110	81.8673	52	8.38969	1.16344
111	70.3	75.4			86.7		94.6	75.7		73.4	74.9	83.4	65.2											77.7333	9	8.98415	2.99472
112	70.5	82.9			68.9		81.5	80.1	82.4	76.8	83.4	94.5	64.6											78.56	10	8.68181	2.74543
113	70.9	82.5					90.9	81.1	80.2	77.3	75.8	88.3	74.6											80.1778	9	6.44026	2.14675
114	65.2	83		77.7	58.5			80.2	82.6	68.4	76.4		67.4											73.2667	9	8.66473	2.88824
115	69.9	81.7			71.9			83.1	85.8	78.9	72.8		68.8											76.6125	8	6.55143	2.31628		115	77.3133	45	7.97617	1.18902
116		83.6					89.1	81	75	74.3	74.6		68.6											78.0286	7	6.90621	2.6103
117	72.2	84.8					95	86.1	77.3	80.8	60.8		74.5											78.9375	8	10.3087	3.64466
118	67.4	79.6					84.9	74		86.4	59.2		60.1											73.0857	7	11.2093	4.23671
119		79.2					87	75.6		80.4	69.6		54.1											74.3167	6	11.4397	4.67022
120	72.8	75.3			74.2		80.1	76.4	83.7	64.8	67		71.3											73.9556	9	5.92813	1.97604		120	75.6973	37	9.01839	1.48261
121	77.1	77.6			57.5		72	76.8	80.7	83.3			71.6											74.575	8	7.93865	2.80674
122	52.2	73			57.7		70.5	84.6	76.6	76.2	70.1		55.2											68.4556	9	11.0121	3.67068
123	77.6	81.8			66.8		84.3	78.3	87.7	77	67.9		65.7											76.3444	9	7.93365	2.64455
124	67.9	85.8			71.9			77.1	76.8	67.3	73.1		70.6											73.8125	8	6.03902	2.13512
125	71.4	86.6			67.3		81.1	72.3	70.6	61	62.6		80.6											72.6111	9	8.66335	2.88778		125	73.1116	43	8.56769	1.30656
126	59.2	85.4			65.7		88.1	75.9	90.3	87	69.3		86.7											78.6222	9	11.4351	3.81171
127	80.8				61		83	85.1	74.9	75.8	63.9		63.1											73.45	8	9.57601	3.38563
128	69.5						86.7	82.5		71.1	71.1		61.4											73.7167	6	9.26162	3.78104
129	66.6				85		74.5	86.7	75.7	84.7	67.36		57.9											74.8075	8	10.37	3.66636
130	68.2				55.6		72.1	79	81.9	69.9	73.5		84.2											73.05	8	9.0798	3.2102		130	74.881	39	9.76581	1.56378
131	78.1	88.7					76.6	84	83.1	71.3	67.6		65											76.8	8	8.35806	2.95502
132		79.5						69.6	82.5	83.1	66.7													76.28	5	7.61525	3.40564
133		81.5						83.4	79.2	85	70.8		57.9											76.3	6	10.2991	4.2046
134		71.2						73.7		73.2			59.1											69.3	4	6.88525	3.44262
135	73	72.1						75.1		70.6	78.7		62.6											72.0167	6	5.40052	2.20475		135	74.5828	29	7.93262	1.47305
136		84.3						78.4		87			59.3											77.25	4	12.4939	6.24693
137		86.8						69.7		87.6			65.2											77.325	4	11.5543	5.77716
138	68.6																							68.6	1	#DIV/0!	#DIV/0!
139																								#DIV/0!	0	#DIV/0!	#DIV/0!
140																								#DIV/0!	0	#DIV/0!	#DIV/0!		140	76.3222	9	10.8161	3.60535

## Sheet: Fig 1e
										Total NOx (% changes from baseline)																												% Change from baseline
					Absolute values																				Change from baseline													Normoxic Saline
Normoxic Saline																				Normoxic Saline																			1	2	3	4	5	6	7	8	9	10
	Y282	Y302	Y428	Y472	B88	Y478	B81	Y453	Y417	Y321			Mean	SEM	N	SD					Y282	Y302	Y428	Y472	B88	Y478	B81	Y453	Y417	Y321			Mean	SEM	N	SD		Day	Y282	Y302	Y428	Y472	B88	Y478	B81	Y453	Y417	Y321
104	6.15686	4.77444	6.87732	9.51362	9.16996	4.41406	4.43137	19.8295	9.68872	[28.88671875]			8.31732	1.60814	9	4.82441				104	0	-1.83271	0.0464684	0.0972763	-0.0494071	-0.0976562	-0.931373	3.125	0.632296				0.109989	0.445758	9	1.33727		104	0	-27.7383	0.680272	1.03306	-0.535906	-2.1645	-17.3675	18.7075	6.98174
105	6.15686	8.43985	6.78439	9.31907	9.26877	4.60937	6.29412	13.5795	8.42412	[16.58203125]			8.09734	0.866429	9	2.59929				105	0	1.83271	-0.0464684	-0.0972763	0.0494071	0.0976562	0.931373	-3.125	-0.632296				-0.109989	0.445758	9	1.33727		105	0	27.7383	-0.680272	-1.03306	0.535906	2.1645	17.3675	-18.7075	-6.98174
106																				106
110	9	8.25188	5.57621	14.1829	15.4941	5.48828	6.19608	11.875	8.81323	[18.73046875]			9.43085	1.22555	9	3.67664				110	2.84314	1.64474	-1.25465	4.76654	6.2747	0.976563	0.833333	-4.82955	-0.243191				1.22351	1.09299	9	3.27897		110	46.1783	24.8933	-18.3673	50.6198	68.06	21.645	15.5393	-28.9116	-2.68528
115	7.52941	10.4135	9.20074	10.7782	6.10672	5.68359	9.03922	[23.5227272727273]	10.5642	16.6797			9.55504	1.089	9	3.26699	10.9105			115	1.37255	3.80639	2.36989	1.36187	-3.11265	1.17188	3.67647		1.50778				1.51927	0.758638	8	2.14575		115	22.293	57.6102	34.6939	14.4628	-33.7621	25.974	68.5558		16.6488
120	6.64706	6.56015	9.20074	8.54086	13.6166	5.29297	13.0588	[26.9318181818182]	12.0233	[34.55078125]			9.36757	1.1286	8	3.19216	10			120	0.490196	-0.0469925	2.36989	-0.875486	4.39723	0.78125	7.69608		2.96693				2.22239	0.991856	8	2.80539		120	7.96178	-0.711238	34.6939	-9.29752	47.6956	17.316	143.51		32.7605
125	7.62745	7.03008	13.3829	11.5564	12.2332	8.41797	7.86275	[22.3863636363636]	17.7626	[24.8828125]			10.7342	1.31149	8	3.70945	3.91378			125	1.47059	0.422932	6.55204	2.14008	3.01383	3.90625	2.5		8.70623				3.58899	0.974625	8	2.75666		125	23.8854	6.40114	95.9184	22.7273	32.6902	86.5801	46.6179		96.1332
130	9.39216	7.40602	11.803	11.07	11.3439	9.58984	6.4902	16.3258	20.4864	[27.32421875]			11.5452	1.4638	9	4.39141	1.23765			130	3.23529	0.798872	4.97212	1.6537	2.12451	5.07812	1.12745	-0.378788	11.43				3.33792	1.18231	9	3.54694		130	52.5478	12.091	72.7891	17.562	23.0439	112.554	21.0238	-2.26757	126.208
135	10.9608	10.3195	11.3383	14.572	9.07115	10.7617	9.33333	17.0833	18.4436	[31.328125]			12.4315	1.14178	9	3.42534				135	4.80392	3.71241	4.50743	5.15564	-0.148221	6.25	3.97059	0.378788	9.38716				4.22419	0.959423	9	2.87827		135	78.0255	56.1878	65.9864	54.7521	-1.60772	138.528	74.0402	2.26757	103.652
Mat PM	10.7647	11.8233	9.94424	17.8516	12.9249	6.26953	6.58824	14.3371	18.7354	[28.203125]	19.7347		12.1377	1.46089	9	4.38267				Mat PM	4.60784	5.21617	3.11338	8.43522	3.70553	1.75781	1.22549	-2.36742	9.67899				3.93033	1.224	9	3.67201		PM:mat	74.8408	78.9474	45.5782	89.5806	40.1929	38.961	22.8519	-14.1723	106.874
Fetal PM	87.7255	97.4436	209.944	119.047	179.526	165.473	196.465	133.845	127.977				146.383	14.4771	9	43.4312				Fetal PM	81.5686	90.8365	203.113	109.63	170.306	160.962	191.102	117.14	118.92				138.175	14.7399	9	44.2198		PM:Fet	1324.84	1374.82	2973.47	1164.26	1847.27	3567.64	3563.51	701.247	1313.1
			B286	B248	B248	Y426	Y252													Baseline:	6.15686	6.60714	6.83086	9.41634	9.21937	4.51172	5.36275	16.7045	9.05642				8.20733	1.21231	9	3.63694		Baseline:	0	0	4.44089e-16	-8.88178e-16	0	0	0	0	8.88178e-16	#DIV/0!
																																						Hypoxic Saline
Hypoxic Saline																				Hypoxic Saline																			1	2	3	4	5	6	7	8	9	10
	B256	B311	B244	B233	B328	B203	B366	B153	B230	B341	Extra		Mean	SEM	N	SD					B256	B311	B244	B233	B328	B203	B366	B153	B230	B341			Mean	SEM	N	SD		Day	B256	B311	B244	B233	B328	B203	B366	B153	B230	B341
104	[38.1176470588235]	4.92565	5.62257	6.99605	5.78125	8.35294	13.3902	4.92218	10.332	7.31203			7.51498	0.938974	9	2.81692				104		0	0.632296	0.592885	-0.537109	-2.64706	-1.08902	-2.57782	0	-0.422932			-0.672084	0.408103	9	1.22431		104		0	12.6706	9.25926	-8.50077	-24.0642	-7.52126	-34.3709	0	-5.4678
105	[45.5686274509804]	-	4.35798	5.81028	6.85547	13.6471	15.5682	10.0778	[18.2421875]	8.15789			9.21067	1.5631	7	4.13558				105			-0.632296	-0.592885	0.537109	2.64706	1.08902	2.57782		0.422932			0.864108	0.507795	7	1.3435		105			-12.6706	-9.25926	8.50077	24.0642	7.52126	34.3709		5.4678
106	[35.2745098039216]	12.5465	5.42802	8.37945	12.1289	15.2157	31.572	5.60311	11.1133	9.75564	13.9184		12.5661	2.3505	10	7.43293				106	8.99272	7.62082	0.437743	1.97628	5.81055	4.21569	17.0928	-1.89689	0.78125	2.02068			4.70516	1.74371	10	5.5141				154.717	8.77193	30.8642	91.9629	38.3244	118.051	-25.2918	7.56144	26.1239
110	18.7059	13.1041	7.9572	6.6996	9.88281	13.7451	13.3902	12.8016	25.1758	13.3271			13.4789	1.68067	10	5.31475				110	13.7802	8.17844	2.96693	0.296443	3.56445	2.7451	-1.08902	5.30156	14.8437	5.59211			5.618	1.67065	10	5.28304		110		166.038	59.4542	4.62963	56.4142	24.9554	-7.52126	70.6874	143.667	72.2965
115	[35.6666666666667]	15.6134	6.98444	6.89723	9.78516	9.13725	25.6061	9.59144	14.4336	15.9586			12.6675	1.99256	9	5.97768	15.1799			115		10.6877	1.99416	0.494071	3.4668	-1.86275	11.1269	2.09144	4.10156	8.22368			4.4804	1.51797	9	4.55391		115		216.981	39.961	7.71605	54.8686	-16.934	76.8476	27.8859	39.6975	106.318
120	17.8235	7.62082	7.76265	8.47826	9.49219	12.0784	31.0038	10.856	17.8516	16.2406	16.5714		14.1618	2.07564	11	6.88413	10			120	12.8979	2.69517	2.77237	2.0751	3.17383	1.07843	16.5246	3.35603	7.51953	8.50564			6.05986	1.64264	10	5.19448		120		54.717	55.5556	32.4074	50.2318	9.80392	114.127	44.7471	72.7788	109.964
125	[29.2941176470588]	13.9405	13.5992	8.083	13.3984	11.098	20.5871	13.8716	17.5586	20.188	15.0408		14.7365	1.2201	10	3.8583	6.76664			125	10.1152	9.01487	8.60895	1.67984	7.08008	0.0980392	6.10795	6.3716	7.22656	12.453			6.87561	1.16963	10	3.69869		125		183.019	172.515	26.2346	112.056	0.891266	42.1844	84.9546	69.9433	160.996
130	12.6275	12.5465	13.0156	8.47826	19.0625	11	25.7008	23.2101	13.8477	20			15.9489	1.79462	10	5.67509	2.1398			130	7.7018	7.62082	8.02529	2.0751	12.7441	0	11.2216	15.7101	3.51562	12.265			8.08795	1.59824	10	5.05406		130		154.717	160.819	32.4074	201.7	0	77.5016	209.468	34.0265	158.566
135	14.9804	18.8662	13.4047	25.3755	17.8906	16.1961	16.5152	10.9533	29.668	20.5639			18.4414	1.76785	10	5.59044				135	10.0547	13.9405	8.4144	18.9723	11.5723	5.19608	2.03598	3.45331	19.3359	12.8289			10.5805	1.89202	10	5.98308		135		283.019	168.616	296.296	183.153	47.2371	14.0615	46.0441	187.146	165.857
Mat PM	21.9412	13.29	13.3074	11.1462	21.4062	12.6667	43.5038	5.70039	24.7347	23.2895	17.0816		18.9152	3.03532	11	10.067				Mat PM	17.0155	8.36431	8.31712	4.74308	15.0879	1.66667	29.0246	-1.79961	14.4027	15.5545			11.2377	2.81618	10	8.90553		PM:mat		169.811	166.667	74.0741	238.794	15.1515	200.458	-23.9948	139.398	201.094
Fetal PM	211.255	167.1	149.591	186.342	201.289	213.255	220.492		151.25	234.756			192.815	10.3103	9	30.9309				Fetal PM	206.329	162.175	144.601	179.939	194.971	202.255	206.013		140.918	227.021			184.914	9.98694	9	29.9608		PM:Fet		3292.45	2897.66	2810.16	3085.78	1838.68	1422.83		1363.89	2934.99
		MHS:B269	MHS: B280	MHS:B281					B366											Baseline:		4.92565	4.99027	6.40316	6.31836	11	14.4792	7.5	10.332	7.73496			8.18707	1.05614	9	3.16842		Baseline:	#DIV/0!	0	-4.44089e-16	-4.44089e-16	4.44089e-16	0	8.88178e-16	0	0	0
																																						Hypoxic VitC
Hypoxic Vitamin C																				Hypoxic Vitamin C																			1	2	3	4	5	6	7	8	9	10
	B391	B182	B348	B325	B371	B165	B384	B331	B234	(B224)			Mean	SEM	N	SD					B391	B182	B348	B325	B371	B165	B384	B331	B234	(B224)			Mean	SEM	N	SD		Day	B391	B182	B348	B325	B371	B165	B384	B331	B234	(B224)
104	6.84314	5.11152	7.76265	5.99624	7.3913	10.1758	12.0784	8.56061	6.96498				7.87607	0.714322	9	2.14297				104	-1.71569	0.27881	0.875486	0.18797	-0.494071	2.7832	1.42157	-4.11932	-1.75097				-0.281446	0.678602	9	2.03581		104	-20.0458	5.76923	12.7119	3.23625	-6.26566	37.6486	13.3395	-32.4869	-20.0893
105	10.2745	4.5539	6.01167	5.6203	8.37945	4.60937	9.23529	16.7992	10.4669	[44.0234375]	16.9796		9.29303	1.44244	10	4.56141				105	1.71569	-0.27881	-0.875486	-0.18797	0.494071	-2.7832	-1.42157	4.11932	1.75097				0.281446	0.678602	9	2.03581		105	20.0458	-5.76923	-12.7119	-3.23625	6.26566	-37.6486	-13.3395	32.4869	20.0893
106	10.1765	17.2862	8.73541	11.6353	10.1581	17.9883	5.70588	34.8864	10.2724	24.1992	9.32653		14.5791	2.57699	11	8.54691				106	1.61765	12.4535	1.84825	5.82707	2.27273	10.5957	-4.95098	22.2064	1.55642	15.4833			6.89101	2.57648	10	8.14756			18.9003	257.692	26.8362	100.324	28.8221	143.329	-46.4581	175.131	17.8571
110	[4.09803921568628]	9.66543	14.0856	11.3534	10.751	20.0391	7.47059	15.3788	11.7315	20.6836			13.4621	1.51187	9	4.5356				110		4.83271	7.19844	5.54511	2.86561	12.6465	-3.18627	2.69886	3.01556	11.9676			5.28713	1.634	9	4.902		110		100	104.52	95.4693	36.3409	171.07	-29.8988	21.2845	34.5982
115	[7.43137254901961]	11.1524		16.5226	11.0474	14.8633	13.7451	17.3674	15.8171	[51.25]			14.3593	0.947899	7	2.50791	16.8662			115		6.3197		10.7143	3.16206	7.4707	3.08824	4.6875	7.10117				6.07766	1.02254	7	2.7054		115		130.769		184.466	40.1003	101.057	28.9788	36.9679	81.4732
120	[7.03921568627451]	9.01487	14.6693	8.34586	12.8261	9.98047	8.54902	10.8333	10.9533	58.2812			15.9393	5.33699	9	16.011	10			120		4.18216	7.7821	2.53759	4.94071	2.58789	-2.10784	-1.84659	2.23735	49.5653			7.7643	5.32632	9	15.979		120		86.5385	112.994	43.6893	62.6566	35.0066	-19.7792	-14.5631	25.6696
125	[10.2745098039216]	15.9851	23.2296	16.2406	11.8379	15.4492	11.8824	16.7045	17.9572	27.7148			17.4446	1.70656	9	5.11968	8.78793			125		11.1524	16.3424	10.4323	3.95257	8.05664	1.22549	4.02462	9.24125	18.9989			9.26962	1.94201	9	5.82603		125		230.769	237.288	179.612	50.1253	108.983	11.4995	31.7401	106.027
130	[7.13725490196079]	9.20074	21.6732	14.2669	19.5455	15.6445	16.6863	18.9773	20.5837	24.1992			17.8641	1.49263	9	4.47789	2.77899			130		4.36803	14.786	8.45865	11.6601	8.25195	6.02941	6.29735	11.8677	15.4833			9.68916	1.31747	9	3.95241		130		90.3846	214.689	145.631	147.87	111.625	56.5777	49.6639	136.161
135	[5.56862745098039]	26.5799		19.5301	17.9644	20.1367	23.1569	21.1553	13.5798	14.7266			19.6037	1.50446	8	4.25527				135		21.7472		13.7218	10.0791	12.7441	12.5	8.47538	4.86381	6.01061			11.2678	1.87749	8	5.31034		135		450		236.246	127.82	172.391	117.295	66.8409	55.8036
Mat PM	6.94118	9.01487	20.7977	16.9925	14.0119	18.9648	25.902	43.4091	10.7551	44.707	19.6327		21.0117	3.8203	11	12.6705				Mat PM	-1.61765	4.18216	13.9105	11.1842	6.12648	11.5723	15.2451	30.7292	2.03915	35.9911			12.9362	3.81938	10	12.078		PM:mat	-18.9003	86.5385	201.977	192.557	77.6942	156.539	143.054	242.345	23.3956
Fetal PM	170.961	293.03	198.035	163.515	224.591	153.242	208.157	120.83	280.293				201.406	19.144	9	57.432				Fetal PM	162.402	288.197	191.148	157.707	216.706	145.85	197.5	108.15	271.577				193.248	19.5172	9	58.5517		PM:Fet	1897.48	5963.46	2775.42	2715.21	2748.2	1972.92	1853.27	852.924	3115.86
		B421	B177		B292: MHC			B206	B205											Baseline:	8.55882	4.83271	6.88716	5.80827	7.88538	7.39258	10.6569	12.6799	8.71595				8.15752	0.799462	9	2.39839		Baseline:	-8.88178e-16	4.44089e-16	-4.44089e-16	0	0	0	-8.88178e-16	0	0	#DIV/0!
									B286
																																						Normoxic VitC
Normoxic Vitamin C																				Normoxic Vitamin C																			1	2	3	4	5	6	7	8	9	10
	B74	Y326	Y471	Y332	Y402	Y329	Y400	B80	Y436	Y408			Mean	SEM	N	SD					B74	Y326	Y471	Y332	Y402	Y329	Y400	B80	Y436	Y408			Mean	SEM	N	SD		Day	B74	Y326	Y471	Y332	Y402	Y329	Y400	B80	Y436	Y408
104	10.9486	3.53516	6.65414	10.2745	5.31373	13.2955	5.31128	8.73606	6.69261	16.1914			8.6953	1.25882	10	3.98074				104	-0.494071	-0.195313	0.986842	2.2549	0.294118	2.03598	-1.79961	1.39405	0.486381	1.46484			0.642813	0.394471	10	1.24743		104	-4.31779	-5.2356	17.4129	28.1174	5.85938	18.0824	-25.3078	18.9873	7.83699	9.94695
105	11.9368	3.92578	4.68045	5.76471	4.72549	9.22348	8.91051	5.94796	5.71984	13.2617			7.40967	1.02617	10	3.24504				105	0.494071	0.195312	-0.986842	-2.2549	-0.294118	-2.03598	1.79961	-1.39405	-0.486381	-1.46484			-0.642813	0.394471	10	1.24743		105	4.31779	5.2356	-17.4129	-28.1174	-5.85937	-18.0824	25.3078	-18.9873	-7.83699	-9.94695
106																				106
110	10.9486	3.73047	5.52632	8.5098	7.17647	12.0644	7.93774	9.8513	7.47082	16.875			9.00909	1.16807	10	3.69375				110	-0.494071	0	-0.140977	0.490196	2.15686	0.804924	0.826848	2.50929	1.26459	2.14844			0.956611	0.330797	10	1.04607		110	-4.31779	0	-2.48756	6.11247	42.9687	7.14886	11.6279	34.1772	20.3762	14.5889
115	11.1462	4.02344	5.52632	9.78431	6.09804	21.7235	9.88327	12.9182	5.03891	13.3594			9.95016	1.68048	10	5.31415	11.2516			115	-0.296443	0.292969	-0.140977	1.76471	1.07843	10.464	2.77237	5.57621	-1.16732	-1.36719			1.89768	1.15454	10	3.65097		115	-2.59067	7.8534	-2.48756	22.0049	21.4844	92.9352	38.9877	75.9494	-18.8088	-9.28382
120	14.9012	5.58594	8.90977	12.6275	8.64706	15.6629	8.32685	13.6617	5.23346	17.168			11.0724	1.35114	10	4.27268	10			120	3.4585	1.85547	3.24248	4.60784	3.62745	4.40341	1.21595	6.3197	-0.972763	2.44141			3.01995	0.639631	10	2.02269		120	30.2245	49.7382	57.2139	57.4572	72.2656	39.1085	17.0999	86.0759	-15.674	16.5782
125	13.0237	8.02734	9.66165	10.4706	5.60784	21.4394	2.68482	13.8476	7.76265	12.3828			10.4908	1.63337	10	5.16517	4.82077			125	1.58103	4.29687	3.99436	2.45098	0.588235	10.1799	-4.42607	6.50558	1.55642	-2.34375			2.43836	1.32193	10	4.1803		125	13.8169	115.183	70.4809	30.5623	11.7187	90.4121	-62.2435	88.6076	25.0784	-15.9151
130	12.8261	6.17188	10.3195	12.3333	20.7059	15.7576	12.8988	14.2193	6.98444	15.3125			12.7529	1.34862	10	4.2647	1.52446			130	1.3834	2.44141	4.65226	4.31373	15.6863	4.49811	5.78794	6.87732	0.77821	0.585938			4.70046	1.39532	10	4.41238		130	12.0898	65.445	82.0896	53.7897	312.5	39.9495	81.3953	93.6709	12.5392	3.97878
135	15	7.73437	10.6955	12.5294	6.39216	17.8409	10.7588	14.4052	7.76265	26.25			12.9369	1.86877	10	5.90957				135	3.55731	4.00391	5.0282	4.5098	1.37255	6.58144	3.64786	7.0632	1.55642	11.5234			4.88441	0.938906	10	2.96908		135	31.0881	107.33	88.7231	56.2347	27.3438	58.4525	51.2996	96.2025	25.0784	78.2493
Mat PM	13	5.95918	12.1401	20.7551	6.58824	14.4336	10.7588	17.4898	13.1128				12.6931	1.57218	9	4.71655				Mat PM	1.55731	2.22871	6.47278	12.7355	1.56863	3.17412	3.64786	10.1478	6.90661				5.38215	1.32966	9	3.98899		PM:mat	13.6097	59.7436	114.213	158.804	31.25	28.1907	51.2996	138.215	111.285
Fetal PM			169.703		90.2157	169.644	127.588	-		154.277			142.285	15.1184	5	33.8057				Fetal PM			164.035		85.1961	158.385	120.477			139.551			133.529	14.3023	5	31.981		PM:Fet			2894.42		1697.27	1406.68	1694.25			947.613
		Y403	B27	B80				B86												Baseline:	11.4427	3.73047	5.66729	8.01961	5.01961	11.2595	7.11089	7.34201	6.20623	14.7266			8.05248	1.07853	10	3.4106		Baseline:	8.88178e-16	-2.22045e-16	0	0	4.44089e-16	0	0	0	-4.44089e-16	0
			Y444
					16.9796	9.32653							19.6327
[truncated: 4 more columns]

## Sheet: Fig 1f
										Maternal food intake (g/day)
Normoxic Saline
dGA	Y321	Y282	Y302	Y330	Y401	Y417	Y426	Y427	Y428	Y453	Y472	Y478	B41	B38	B49	B83	B88	B117	B139	B151	B81
105	1000	1840	1540	1180	1104	880	1220	930	1360	1019	1446	1469	1341	1431	750	793	1187	415	182	731	919
106	950	1300	1540	1152	1104	880	1530	650	1360	1641	1153	1130	1138	335	750	1039	1339	950	182	718	925
107	730	1300	1440	1475	1104	860	1490	1150	1360	1538	1350	1260	1937	1119	891	852	2320	1196	934	1069	794
108	940	990	1540	850	636	1040	1460	870	1360	1356	1394	1500	1519	1549	1122	965	1463	1191	832	783	924
109	1290	1720	1540	832	986	900	1590	830	1390	1535	1081	1405	2038	1210	1015	1103	2003	1138	1063	1314	1290
110	1250	1840	1240	1472	1096	970	1611	686	1353	1465	265	1032	1585	926	1139	1243	1991	1401	1096	1137	1290
111	1550	2190	1610	1212	710	1080	1560	768	1388	1737	100	1272	1134	1178	1292	832	1637	1302	1081	1100	1259
112	1630	2190	1520	1204	820	1200	1575	1070	1365	1561	517	1388	1341	1372	1712	905	1990	1060	1100	1079	1366
113	1800	2254	1490	1104	940	1280	1624	846	1353	1579	650	1309	1421	1426	1397	785	1356	1487	1502	1055	1455
114	1630	2254	1780	1274	1120	1100	1675	719	1383	1709	1422	1210	1527	1560	1566	806	2290	1805	1429	1379	1460
115	1610	2254	1700	1110	1110	1150	1546	842	1310	1723	1291	1155	1415	1566	1598	1312	1882	1171	1278	1428	1460
116	1690	2154	1790	1360	1040	1112	1557	749	1337	1720	1272	975	1335	1567	1925	1474	2300	1309	1457	1404	1590
117	2000	2254	1790	1200	1050	1244	1490	720	1330	1760	1341	1107	1426	1549	1445	1397	1863	1332	1221	1518	1590
118	2000	2254	1790	1210	1050	1135	1611	897	1354	1619	1359	1263	1668	1579	1692	1627	2091	1051	1341	1288	1578
119	2000	2200	1840	1610	1130	937	1490	790	1330	1545	1434	1420	1422	1508	1520	150	2210	1180	1340	1530	1493
120	2000	2300	1840	1540	1280	884	1710	760	1354	1751	850	1235	1558	1512	1456	966	1656	1405	1401	1619	1590
121	1720	2300	1840	1610	1320	873	1760	733	1330	1734	1400	1396	1510	1664	1426	870	2300	1341	1332	1901	1590
122	1480	2300	1800	1260	1300	872	1784	996	1250	1605	1373	1495	1562	1613	1606	1010	2291	1177	1466	1490	1665
123	2200	2300	1730	1350	1300	780	1503	758	1480	1815	1404	1510	1674	1598	1588	1010	1946	1342	2046	1591	1540
124	2150	2300	1710	1610	1280	785	1770	860	1498	1460	1478	1541	1940	1662	1376	750	2147	1180	1601	1347	1675
125	2200	2300	1730	1610	1370	720	1800	1080	1501	1178	1071	1600	1929	1785	1672	941	2145	825	1490	1582	1675
126	2000	2369	1760	1552	1490	760	1820	1150	1530	1199	1531	1401	1966	1521	1548	890	1888	641	1342	1219	1675
127	2000	2369	1820	1580	1470	826	1740	1226	1502	1413	1450	1522	1982	1679	1756	811	2117	830	1483	1518	1675
128	2100	2369	1840	1600	1290	807	1840	1232	1515	1751	1555	1504	1935	1638	1637	813	2123	854	1898	1541	1675
129	2130	2369	1840	1580	1283	818	1800	1275	1485	2025	1554	1566	1872	1732	1796	794	1968	1109	1437	1311	1675
130	2360	2369	1978	1702	1290	920	1840	1346	1520	1270	1700	1386	1931	1690	1350	731	1904	774	1607	1300	1578
131	2400	2369	1878	1700	1400	900	1840	1470	1503	1803	1720	1400	2003	1747	1651	914	2026	760	1515	1215	1576
132	2400	2369	1978	1508	1485	960	2295	1460	1520	1575	1720	1670	1782	1787	1737	1130	1931	580	1713	1287	1632
133	2400	2369	1978	1608	1352	916	2295	1540	1534	1700	1700	1260	1983	1698	1397	1020	1550	553	1525	1099	1723
134	2400	2369	1978	1668	1412	926	2225	1482	1550	1700	1706	1063	1931	1851	1284	963	1774	604	1594	1448	1798
135	2400	2369	1978	1748	1479	1100	1999	1482	1491	1748	1560	1484	1904	1930	1369	1749	2117	879	1805	1618	1551
136	2400		1978	1448	1380		2115	1520	1370	1970	1652	926	1750	1993	1506	1263	1736	693	1587	931	1545
137			1978	1648	1207			1630	1516			1170	2085	1814	1292	1601	1855	715	1636	862
138			1978	1660	1477			1650				399			1558	1737	1455		1456
139			1978	1544	1460			1528							1264	1566			1671
140			1778	1614	1620			1528							1374				1268
Normoxic Vitamin C
dGA	Y326	Y332	Y329	Y400	Y403	Y408	Y402	Y443	Y436	Y471	B15	B33	B27	B42	B74	B79	B80	B99
105	1676	1980	1294	1030	712	950	1515	580	470	1050	1368	740	894	1966	1545	1011	1164	1100
106	1676	1874	1468	1030	712	950	1515	958	970	1630	1357	1197	1347	1892	1660	1333	396	814
107	1340	1724	1278	1280	1472	640	1410	1309	993	1554	1166	1267	1381	1990	1660	1159	508	1075
108	1540	2024	1518	1400	1442	397	1410	1168	982	1600	1368	1337	1283	2009	1628	1118	452	1151
109	1540	1800	1158	750	1512	1150	1309	806	961	1630	1420	1255	1357	1839	1528	1283	811	1421
110	1576	1874	978	1620	1510	1250	1480	1150	1200	1556	1045	1250	1189	1800	1423	1535	744	1101
111	1700	2066	1454	460	1380	1400	1310	1038	690	1530	1505	1233	1298	1639	1559	1683	601	1407
112	1549	2116	1474	450	1330	1070	1485	1214	902	1540	1436	1308	1487	1796	1736	1721	664	1484
113	1558	2116	1294	830	1480	1178	1602	1246	1166	1540	1382	1375	1599	1828	1723	1399	483	1310
114	1478	2116	1264	1210	1520	1239	1531	1265	1025	1530	1463	1400	1614	1923	1759	1645	797	1408
115	1548	2116	1264	1120	1380	1439	1572	1072	1130	1492	1440	1339	1770	1882	1430	1433	527	1314
116	1438	2116	1624	1170	1320	1490	1694	897	1010	1590	1050	1460	1648	1628	1689	1766	479	1411
117	1760	1816	1484	1290	1330	1510	1451	1282	1180	1590	1390	1338	1573	1592	1702	1779	506	1585
118	1374	1632	1534	1155	1380	1505	1190	1282	1260	1190	1410	1211	1482	1723	1715	1770	534	1625
119	1424	2116	1534	1205	1360	1500	1490	1403	1232	1543	1420	1305	1517	1527	1734	1741	640	1600
120	1390	1916	1744	1250	1370	1550	1290	1547	1299	1572	1414	1324	1623	1654	1638	1805	617	1496
121	1430	596	1190	1210	1480	1500	1400	1568	1240	1630	1450	1270	1644	1702	1711	1779	870	1508
122	1580	216	1340	1190	1480	1600	1440	1505	1225	1630	1375	1381	1689	1545	1661	1937	838	1524
123	1570	366	1320	1240	1380	1580	1590	1511	1260	1583	1326	1337	1664	1375	1763	1877	901	1453
124	1440	236	1250	1240	1440	1590	1507	1390	1308	1630	1230	1285	1580	1703	1659	1811	958	1747
125	1530	936	1140	1260	1420	1570	1520	955	1131	1557	1399	1509	1567	1710	1652	2000	970	1796
126	1870	1416	1176	1170	1440	1630	1240	1052	1137	1600	1428	1454	1825	1577	1644	1805	1008	1526
127	1480	1616	736	1330	1420	1521	1507	1458	1300	1614	1415	1383	1289	1507	1783	1225	1016	1838
128	1390	1726	1466	1330	1510	1509	1390	1413	1105	1630	1491	1257	1696	1633	1789	1845	1032	1920
129	1470	1666	1366	1161	1488	1535	1149	1590	1205	1587	1476	1407	1812	1625	1790	1879	1013	1587
130	1550	1988	1534	1001	1560	1493	1032	1293	1160	1555	1482	1631	1503	1897	1584	2004	1016	1851
131	1490	1726	1542	1140	1570	1500	1680	1501	969	1460	1544	1491	1419	1519	1762	1998	1108	1758
132	1530	2036	1282	1228	1585	1528	1282	1485	1112	1675	1519	1464	1806	1483	1476	1996	859	1730
133	1400	1959	1622	1180	1545	1560	1676	1502	1334	1633	1496	1361	1790	1467	1740	2024	1030	1834
134	1170	2026	822	1310	1586	1540	1512	1571	1325	1655	1471	1407	1562	1450	1687	2056	994	1911
135	1470	2016	1462	1275	1069	1540	1461	1467	1443	1633	1720	1389	1079	1584	1795	2056	1155	1964
136	1240	2006	1312	1270	1540	1535	1658	1075	1110	1675	1504	1352	1122	1276	1701	2062	949	1794
137	1260	1826	1192		2048	1430	1475	1569	1190	1675		1244	1368	1572			596	1805
138	1390	1942	1472		2025		1510	1185				1302	714				673	1854
139	1290	2242			1970			1750
140	1920				2020			1343
Hypoxic Saline
dGA	B168	B178	B202	B203	B13	B153	B176	B233	B230	B298	B311	B247	B256	B244	B320	B328	B341	B366	B368	OR46	OR47	B420
105	132	1528	886	731.5	990	1112	1850	1077	1192	876.5	884.5	588	588	925	773	518	1092	1592	296	949	802	1094
106	1069.5	1528	697	827.5	1053	795	1476.5	1646	1433	1116	587.5	590.5	590.5	667	748.5	1092	1092	1592	323.5	949	1433	1383.5
107	1576	428	1135.5	1163.5	1497	1000	1463	1599	1354.5	1118	692.5	354	354	377.5	591.5	1092	1162	1930	540	1105	1713	1450.5
108	905.5	901	1030	1212	1365	1084	1182	1555	1364.5	882.5	520.5	832.5	832.5	631.5	325.5	1162	1103	1930	899.5	1105	1770	1308
109	390	466	1246.5	897.5	1170	1195	1294	1851	1012.5	968	524.5	734.5	734.5	827	249.5	1119	1045	1543	899.5	1576	1685	1495.5
110	583.5	836	1289	872	1042	1361	1327	1618	550	743	415	864	864	1059	150	1254	762.5	1222	1225.5	1646	1475	1506
111	1501.5	1593	1432.5	1265	1809	1444	1501	1692	1042.5	985	547	877.5	877.5	1059	1041	1171.5	1333.5	934	1009	1574	1831	1295
112	1501.5	1220.5	1289.5	982.5	1463	1526	1371.5	1675	1286.5	1119	613	824	824	1106	1189	1842	1108	1145	1048.5	1787	1980	1279.5
113	998	1419.5	1241	1086	1733	1556	1291	1935	502.5	881	524	834.5	833.5	1106	946	1525.5	1484.5	1145	955	1536	1810	1125
114	587.5	1553	1127	1242.5	2031	1532	1588	1420	174	563	987	675	675	1179.5	1059	1648	1041	1296	1165.5	1604	1747	1126
115	587.5	1428.5	1229.5	1242.5	2052	461.5	1357	1721	567.5	557.5	942	918	918	952	1208	517.5	1270.5	1377	1364.5	1604	1747	1476
116	368.5	1365.5	1317	1003.5	1679	1080.5	1485	1407.5	716	602	1114	918	918	836	1185	465	1270.5	1492	1202	1686	1447	1469
117	151.5	1724.5	1317	1105.5	855	1017	1443	1163	752.5	574.5	1029	944.5	944.5	1133.5	1225	556.5	919	1526.5	1202	1622	1552	1497.5
118	1190	1997	1414.5	1133	1760	882.5	1737.5	1439.5	734	576.5	1011	973.5	973.5	1085.5	1233	571	1602.5	1372.5	872	1417	1729	1510
119	1637.5	1386	1505.5	1505.5	1252	1139.5	1558	1492	752.5	203	876	971.5	971.5	1579	903	1092	1230	1409.5	1287.5	1445	1878	1450
120	1224	1386	1612.5	1550	1897	1187	1625	1492	752.5	259	1243	1161	1161	1051	1041	1092	1370.5	1581.5	1378.5	1508	1947	1486
121	1352.5	1927	820	1340.5	2096	1407	1850	1411	690	221.5	1077	1161	1161	1248	1189	1162	1411.5	1583	1165	1660	1969	1483.5
122	1281	999.5	1110	1570	1708	1121.5	1228.5	1283.5	999	225	909	574.5	574.5	1123.5	946	1119	1358	1595.5	1386	1517	1756	1456.5
123	1261.5	1064.5	1313.5	892	1589	999.5	1257	1340	870.5	729	816	555	476	1185	1059	1254	921	1822	1334.5	1648	1769	1445
124	1253.5	874	1243	1312	1850	1129	1314	1420	976	422	800	768.5	573	1194	1208	1171.5	1142	1569	1067	1493	1913	1495.5
125	1484.5	1152	1592.5	1205	1826	1056.5	1106	1436.5	1103.5	254.5	642	731	1056	1338	1185	1842	1047.5	1632.5	1431.5	1444	1723	1436.5
126	1484.5	1441	1509.5	888	972	1021.5	1172.5	1419	1308.5	441.5	1179.5	682.5	1094	1514	1225	1525.5	1030.5	1560	1610	1483	1821	1471.5
127	1484.5	1418	1288	1025.5	1320	2402	1333.5	1489	1171	441.5	1179.5	799	907	2193	1233	1648	1030.5	1449	952	1712	2060	1603.5
128	1113	1556	1592.5	1327.5	1914	1738	1299	1455.5	1378.5	441.5	952	799	990	2193	1231	1599.5	1803.5	1416.5	1182	1143	1733	1533.5
129	963.5	1542	1365.5	1324	1735	1681	1408.5	1429.5	1440.5	371.5	836	787.5	1089	2193	1135	1517.5	1466.5	1671.5	1229.5	1819	1508	1523
130	1060.5	1210.5	1131	1386	1892	1814	1333.5	1617	950.5	441	1133.5	1001.5	1001.5	1245	1300	1564.5	1089	1568	1390.5	1459	2016	1626
131	1519.5	1258	1635	1078	1772	1792	1472	1617	950	373	1029.5	1066.5	1066.5	1095	1063	1063	1413.5	1519.5	1166	1914	1700	1429.5
132	788	1051.5	1635	1110.5	1983	1423	1265	1200	1405	200.5	912.5	801	801	1233	1265	1503.5	1413.5	1541	1341.5	1592	2063	1515.5
133	1047.5	736	1635	1045	1831	737	1417.5	1204	752.5	374.5	767	827.5	827.5	1017	1149	1262	875	1480.5	977	1551	1784	1572.5
134	1166.5	1104	1635	1045	1765	1267	1235.5	931	1390	441.5	907	827.5	1526.5	1360	841	1347	1374.5	1515	982.5	1402	1818	1618
135	1264.5	1104	1277.5	1045	1765	1480	1296.5	931	1390	441.5	918	827.5	1526.5	1179	1036	1705	1387.5	1515	892.5	1256	1891	1651.5
136	1057		516			1518					985		497.5	1294	1303		1398.5	1529.5	1164.5	1343	2110	1738.5
137	1068.5		636											1342			1299	1597			1698	1413.5
138			729.5																		2110
139
140
Hypoxic Vitamin C
dGA	B165	B182	B177	B205	B206	B197	B234	B331	B332	B333	B348	B353	B371	B308	B325	B384	B391	B408	B421
105	1271.5	2240	2240	886	731.5	1850	260	1640	1031	1031	837.5	837.5	296	690	1515	769.5	609	1385	1094
106	264.5	1522.5	1522.5	697	827.5	1476.5	260	1402	998.5	998.5	1221.5	1221.5	323.5	260	1208	1300	1081	1051	1383.5
107	1106	1268	1268	1135.5	1163.5	1463	260	1437	1032.5	1032.5	657	657	540	746	1278	1801.5	997	1051	1450.5
108	969	1821.5	1823.5	1030	1212	1182	332	1435	908	908	1099.5	1099.5	899.5	685	1278	1254.5	1400	706	1308
109	969	1438.5	1438.5	1246.5	897.5	1294	555	1717	1137.5	1137.5	566	566	899.5	1091.5	1195	1267	1771	1686	1495.5
110	476.5	468.5	468.5	1289	872	1329.5	768.5	1551	1171.5	1171.5	1245	1245	1225.5	1431.5	1242	1664.5	1091	1150	1506
111	969	1676	1593	1432.5	1265	1526	731	1321	1080	1080	959	959	1009	1610	1338	1589.5	1639	1205	1295
112	192	1186	1220.5	1289.5	982.5	1371.5	682.5	1433	1147.5	1080	948	948	1048.5	952	1677	1545	1665.5	1416	1279.5
113	1298.5	1089	1419.5	1241	1086	1291	682.5	1501	1147.5	1147.5	950	950	955	1182	1842	1741.5	1759.5	1633.5	1125
114	1298.5	1424	1588.5	1127	1242.5	1588	799	1331	1187.5	1187.5	1243.5	1243.5	1165.5	1229.5	1856	1565	1601.5	1484.5	1126
115	547.5	1136.5	1428.5	1486.5	1214.5	1357	787.5	1355	1119	1103	1210	1132.5	1364.5	1390.5	1465	1726.5	1842	1537.5	1476
116	1298.5	1059	1365.5	1229.5	1003.5	1485	1055	1610	1254	1045	1210	854	1364.5	1166	1551	1694	2221	1320	1469
117	547.5	980	1724.5	1317	1105.5	1443	1052	1273	1171.5	762.5	1005.5	1005.5	1202	1341.5	1619	1948.5	1841	1491	1497.5
118	640.5	1997	1683	1414.5	1133	1737.5	813	1444	1842	1333.5	1222.5	1247.5	872	977	1622	1533.5	1826.5	1292.5	1510
119	712.5	1386	1028	690	690	1555	874	1276	1525.5	1108	1011	1011	1137.5	1457.5	1591	1771.5	2039	978	1450
120	648	1370	1742.5	1612.5	1550	1625	874	1739	1648	1484.5	1115.5	1115.5	1378.5	1342	1652	1681.5	1915.5	1409	1486
121	667	1927	1490.5	820	1340.5	1850	874	1880	1599.5	1541	1112	1112	1165	1240	1878	1706.5	2025	1424	1483.5
122	564	999.5	1706	1110	1570	1228.5	497.5	1289	1517.5	1541	1302	1304	1386.5	1406.5	1557	1824	1910	1317	1456.5
123	1556.5	1064.5	1227.5	1312	892	1314	956.5	1559	1564.5	1270.5	1198	1198	1334.5	825	1649	2107	1518	1331	1445
124	955.5	1064.5	874	1243	1312	1106	481	1559	1063	1602.5	1421.5	1421.5	1091.5	761	1631	1623	1457	1320	1495.5
125	1607	1200	1152	1592.5	1205	1106	717	1156	1503.5	1602.5	1134	1134	960	742.5	1839	1994.5	1610.5	1550	1436.5
126	1302.5	1347.5	1441	1509.5	888	1172.5	754	1453	1262	1203	1195.5	1195.5	1092	1175	1725	1987	1049	1449	1471.5
127	1302.5	1554	1418	1288	1025.5	1333.5	1546	1567	1347	1370.5	1183.5	1183.5	292.5	1221	1376	1839	1435	1517	1603.5
128	1664	1742.5	1556	1592.5	1327.5	1299	748.5	1701	1705	1411.5	1304.5	1304.5	371.5	1221	1626	2090	1228.5	1366	1533.5
129	1675.5	1052.5	1542	1365.5	1324	1158.5	591.5	1674	1719	1355	1421.5	1421.5	469.5	1223	1814	2107	1650	1528	1523
130	1146	1635	1635	1131	1386	1333.5	325.5	1687	1026	1026	1043.5	1043.5	542.5	1035	1736	1729	1650	1411	1626
131	1105.5	1741	1741	1635	1078	1472	249.5	457	1058	1058	792.5	792.5	726.5	905	1625	1407.5	808.5	1635	1429.5
132	1520	1623.5	1623.5	1635	1110.5	1265	150	1215	857	857	1369.5	1369.5	810	1140	1602	1031.5	950.5	1719	1515.5
133	1010.5	1286.5	1286.5	1635	1045	1417.5	1803.5	1646	791	791	1402.5	1402.5	587.5	1037	1704	1633.5	1153.5	1019	1572.5
134	1014	1632	1632	1635	1181.5	1235.5	1803.5	1046	1222	1803.5	1255	1255	1457.5	974	1719	1484.5	1094	1619	1618
135	1335	866.5	1638	1277.5	1181.5	1296.5	1803.5	1148	1222	1803.5	1376	1376	1342	940	1548	1537.5	1363.5	1647	1651.5
136	772.5		1679	945			1466.5	1271	988	1466.5			1215	880	1047	1320	1274.5	1583	1738.5
137	1093.5			834			856	1210	1144.5	856			1406.5	914		1491	845	1484	1413.5
138				496										772
139				1460
140

## Sheet: Fig 1g
Calculated weight gain (kg)
		N	H	HC	NC
		8	3	9.5	10
		8	7	3.5	8
		6	7	8	4.1
		4.5	4	4	6
		5	3	2	6
		4	5.5	9.5	7.6
		5.9	4	7	5
		5	2	2	5
		8	8	6.5	7.1
		2.5	5	6.5	1.1
		4.6	6	3.5	6
		3.1	6	6	6
		8	6	5.5	6
		10	3.5		7
		8	9.5		7.5
		1.5	9.5		6.5
		5			2
		1			8
		7			5
		6.5
		12

## Sheet: Fig 1h
Vit C						140dGA													Change from baseline																	% Change from baseline
	Normoxic Saline																		Normoxic Saline																	Normoxic Saline
		1	2	3	4	5	6	7	8	9	10									1	2	3	4	5	6	7	8	9	10								1	2	3	4	5	6	7	8	9	10
	Day	Y282	Y302	Y428	Y472	B88	Y478	B81	Y453	Y417	Y321		Mean	SEM	N	SD			Day	Y282	Y302	Y428	Y472	B88	Y478	B81	Y453	Y417	Y321		Mean	SEM	N	SD		Day	Y282	Y302	Y428	Y472	B88	Y478	B81	Y453	Y417	Y321		Mean	SEM
	104	30.0858	47.7597	37.0106	20.7712	53.4978	27.2428	28.485	31.9995	34.2589	32.8961		34.4007	3.07071	10	9.71045			104	0.568917	3.27331	3.27983	0.544465	-6.21896	-12.4477	-0.154863	-24.6656	1.50135	-1.48342		-3.58027	2.78966	10	8.82168		104	1.92743	7.35801	9.72356	2.69181	-10.4141	-31.3619	-0.540725	-43.5287	4.58323	-4.31484		-6.38762	5.55609
	105	28.9479	41.2131	30.4509	19.6822	65.9357	52.1382	28.7947	81.3307	31.2562	35.863		41.5613	6.10154	10	19.2948			105	-0.568917	-3.27331	-3.27983	-0.544465	6.21896	12.4477	0.154863	24.6656	-1.50135	1.48342		3.58027	2.78966	10	8.82168		105	-1.92743	-7.35801	-9.72356	-2.69181	10.4141	31.3619	0.540725	43.5287	-4.58323	4.31484		6.38762	5.55609
	110	19.4084	44.2027	25.3584	18.7922	[159.52500376185]	23.8587	27.4221	46.1263	26.1506	37.3268		29.8496	3.40297	9	10.2089			110	-10.1085	-0.283643	-8.37237	-1.43452		-15.8319	-1.21771	-10.5388	-6.60694	2.94728		-5.71634	2.02712	9	6.08135		110	-34.2464	-0.637596	-24.8212	-7.0922		-39.8883	-4.25181	-18.5984	-20.1692	8.57278		-15.6814	5.35128
	115	22.297	45.2982	28.3122	16.6111	[351.395144705823]	56.3701	40.8316	38.1517	29.5609	42.3379		35.5301	4.13625	9	12.4088	39.0565		115	-7.21987	0.811807	-5.41857	-3.61564		16.6795	12.1918	-18.5134	-3.19669	7.95832		-0.035863	3.61009	9	10.8303		115	-24.4602	1.82484	-16.0642	-17.8756		42.024	42.5693	-32.6717	-9.75865	23.1484		0.970703	9.46296
	120	38.2462	51.0069	32.0732	50.6691	[156.760052735662]	28.6618	41.0382	42.584	37.0699	44.4891		40.6487	2.53353	9	7.60059	10		120	8.72937	6.52054	-1.65758	30.4424		-11.0287	12.3984	-14.0811	4.31231	10.1096		5.0828	4.42549	9	13.2765		120	29.5742	14.6574	-4.91415	150.506		-27.7867	43.2907	-24.8496	13.1643	29.4058		24.7831	17.6932
	125	38.6025	48.062	34.5682	49.944	83.82	37.9829	49.1661	40.9262	32.8543	43.1543		45.908	4.61451	10	14.5924	13.4988		125	9.08565	3.57558	0.837475	29.7173	24.1033	-1.70766	20.5263	-15.739	0.0967564	8.77471		7.92704	4.3214	10	13.6655		125	30.7812	8.03748	2.48282	146.921	40.3627	-4.30245	71.6704	-27.7754	0.295371	25.523		29.3996	15.6943
	130	36.8062	56.8194	35.9756	28.207	[282.079762689519]	35.9262	58.207	25.7053	26.0943	43.1971		38.5487	4.05761	9	12.1728	4.2687		130	7.28934	12.333	2.24486	7.98027		-3.76436	29.5671	-30.9598	-6.6633	8.81755		2.98275	5.48094	9	16.4428		130	24.6955	27.7231	6.65523	39.4541		-9.48427	103.238	-54.6364	-20.3412	25.6477		15.8835	14.6787
	135	39.8813	47.3698	28.3817	29.4265	86.1833	10.8866	53.7541	38.5333	30.2868	40.2802		40.4984	6.29362	10	19.9022			135	10.3645	2.88343	-5.34908	9.19979	26.4665	-28.8039	25.1143	-18.1318	-2.47081	5.90061		2.51735	5.47334	10	17.3082		135	35.1138	6.48159	-15.8582	45.4833	44.3201	-72.5712	87.69	-31.9982	-7.54272	17.1631		10.8282	14.4216
	PM:mat	36.0481	57.4555	29.7132	31.8227	56.8526	57.4459	42.2053	35.0092	30.0604	35.8577		41.2471	3.669	10	11.6024			PM:mat	6.53127	12.9691	-4.0175	11.596	-2.86411	17.7554	13.5654	-21.6559	-2.69713	1.47818		3.26607	3.7129	10	11.7412		PM:mat	22.1273	29.153	-11.9105	57.3299	-4.79615	44.7347	47.3655	-38.2174	-8.23362	4.29959		14.1852	9.75843
	PM:Fet	33.0005	25.0719	13.2983	16.5201	18.5089	34.1772	17.4085	[184.724630290668]	22.1683	32.9939		23.6831	2.66966	9	8.00897			PM:Fet	3.48366	-19.4145	-20.4324	-3.70657	-41.2078	-5.51332	-11.2314		-10.5893	-1.38566		-12.2219	4.47924	9	13.4377		PM:Fet	11.8023	-43.6414	-60.5751	-18.3251	-69.0055	-13.8908	-39.2159		-32.3262	-4.03049		-29.912	8.77993
																			Baseline:	29.5169	44.4864	33.7308	20.2267	59.7167	39.6905	28.6398	56.6651	32.7576	34.3795		37.981	3.94295	10	12.4687		Baseline:	104.5	0	0	-1.77636e-15	0	3.55271e-15	0	0	0	-3.55271e-15
	Hypoxic Saline																		Hypoxic Saline																	Hypoxic Saline
		1	2	3	4	5	6	7	8	9	10									1	2	3	4	5	6	7	8	9	10								1	2	3	4	5	6	7	8	9	10
	Day	B256	B311	B244	B233	B328	B203	B366	B153	B230	B341		Mean	SEM	N	SD			Day	B256	B311	B244	B233	B328	B203	B366	B153	B230	B341		Mean	SEM	N	SD		Day	B256	B311	B244	B233	B328	B203	B366	B153	B230	B341		Mean	SEM
	104	22.6326	49.5053	36.0088	28.5869	58.8816	26.0578	44.184	33.7751	33.7914	28.0025		36.1426	3.61941	10	11.4456			104	-0.116209	3.93245	2.26642	-5.16028	0.816911	-1.49576	3.95953	0.05869	-0.514888	-4.12151		-0.0374638	0.96071	10	3.03803		104	-0.510836	8.62895	6.71684	-15.291	1.4069	-5.42855	9.84359	0.174069	-1.50086	-12.83		-0.879085	2.66908
	105	22.865	41.6403	31.476	38.9075	57.2478	29.0493	36.2649	33.6578	34.8211	36.2456		36.2175	2.86662	10	9.06506			105	0.116209	-3.93245	-2.26642	5.16028	-0.816911	1.49576	-3.95953	-0.05869	0.514888	4.12151		0.0374638	0.96071	10	3.03803		105	0.510836	-8.62895	-6.71684	15.291	-1.4069	5.42855	-9.84359	-0.174069	1.50086	12.83		0.879085	2.66908
	106	26.3529	49.9169	33.8325	47.3139	45.5427	39.2473	39.169	35.7635	33.291	30.352		38.0782	2.4203	10	7.65366				3.60418	4.34414	0.0900726	13.5667	-12.522	11.6937	-1.05547	2.0471	-1.01524	-1.77202		1.89812	2.3164	10	7.32512			15.8434	9.53232	0.266942	40.201	-21.5656	42.4399	-2.62394	6.07151	-2.95934	-5.51619		8.169	6.35951
	110	33.0358	46.6097	32.5749	35.659	60.5221	49.5069	38.2952	38.4144	24.1089	33.0777		39.1805	3.29453	10	10.4182			110	10.287	1.03693	-1.16749	1.91181	2.45734	21.9534	-1.92923	4.698	-10.1973	0.953609		3.0004	2.66785	10	8.43649		110	45.2201	2.27533	-3.46	5.66509	4.23207	79.6753	-4.79618	13.9338	-29.7244	2.96852		11.599	9.55935
	115	40.8476	43.8286	44.7631	40.8637	43.1969	37.2639	38.3049	40.5511	49.7519	35.4882		41.486	1.30412	10	4.124	46.244		115	18.0988	-1.74425	11.0207	7.11645	-14.8678	9.71039	-1.91957	6.83464	15.4456	3.36418		5.30591	3.04924	10	9.64254		115	79.5595	-3.82739	32.6613	21.0875	-25.6056	35.2419	-4.77214	20.2709	45.0227	10.4725		21.0111	9.37442
	120	34.9275	50.9668	43.5869	42.778	47.1834	44.7148	54.5601	47.3961	51.6081	40.2707		45.7992	1.84277	10	5.82737	10		120	12.1787	5.394	9.84444	9.03073	-10.8814	17.1612	14.3357	13.6796	17.3019	8.14665		9.61916	2.58603	10	8.17775		120	53.5358	11.836	29.1753	26.7599	-18.7401	62.2832	35.6392	40.5726	50.4336	25.36		31.6855	7.35381
	125	37.1705	50.4415	75.5035	47.5389	45.6143	98.3959	49.1783	40.1223	40.4272	51.7333		53.6126	6.00468	10	18.9885	12.8561		125	14.4217	4.86871	41.7611	13.7917	-12.4505	70.8424	8.95386	6.40588	6.121	19.6093		17.4325	7.33623	10	23.1992		125	63.3956	10.6834	123.764	40.8676	-21.4424	257.108	22.2597	18.9993	17.8422	61.0423		59.452	25.2192
	130	28.4138	50.5554	74.0478	88.8055	41.2142	43.7257	52.2571	43.788	40.0207	48.2111		51.1039	5.57901	10	17.6424	4.06546		130	5.66507	4.98257	40.3054	55.0583	-16.8506	16.1721	12.0326	10.0715	5.71443	16.087		14.9238	6.29708	10	19.9131		130	24.9028	10.9332	119.45	163.149	-29.0203	58.6935	29.9137	29.8713	16.6571	50.0777		47.4628	17.6251
	135	60.6769	44.4896	76.897	31.8893	48.7029	42.0863	54.5194	41.0928	69.3395	43.9618		51.3656	4.41173	10	13.9511			135	37.9282	-1.08316	43.1546	-1.8579	-9.36187	14.5328	14.295	7.3764	35.0332	11.8377		15.1855	5.70045	10	18.0264		135	166.726	-2.37676	127.894	-5.50534	-16.1232	52.7437	35.538	21.8778	102.119	36.85		51.9744	19.364
	PM:mat	62.195	58.3556	40.9453	42.5191	43.7618	40.8371	52.7554	44.2175	64.336	43.3355		49.3258	2.91697	10	9.22426			PM:mat	39.4463	12.7828	7.20288	8.77188	-14.303	13.2835	12.531	10.5011	30.0298	11.2115		13.1458	4.46708	10	14.1261		PM:mat	173.4	28.0491	21.3467	25.9929	-24.6328	48.2099	31.1527	31.1452	87.5345	34.9005		45.7098	16.6144
	PM:Fet	41.824	31.3418	No Sample	18.5382	52.8022	27.6063	33.7565	17.5214	15.9012	24.5874		29.3199	4.06951	9	12.2085			PM:Fet	19.0752	-14.231		-15.2091	-5.26257	0.0527691	-6.46795	-16.1951	-18.4051	-7.53661		-7.13104	3.85032	9	11.551		PM:Fet	83.8518	-31.227		-45.0676	-9.06328	0.191515	-16.0796	-48.0332	-53.6494	-23.461		-15.8375	13.8727
																			Baseline:	22.7488	45.5728	33.7424	33.7472	58.0647	27.5535	40.2244	33.7164	34.3063	32.1241		36.1801	3.12024	10	9.86705		Baseline:	104.5	0	-3.55271e-15	3.55271e-15	0	0	1.77636e-15	0	0	3.55271e-15
	Hypoxic VitC																		Hypoxic VitC																	Hypoxic VitC
		1	2	3	4	5	6	7	8	9	10									1	2	3	4	5	6	7	8	9	10								1	2	3	4	5	6	7	8	9	10
	Day	B391	B182	B348	B325	B371	B165	B384	B331	B234	(B224)		Mean	SEM	N	SD			Day	B391	B182	B348	B325	B371	B165	B384	B331	B234	(B224)		Mean	SEM	N	SD		Day	B391	B182	B348	B325	B371	B165	B384	B331	B234	(B224)		Mean	SEM
	104	35.7536	41.2954	34.4476	57.18	39.7843	68.7298	28.0858	54.5811	48.9038	37.9293		44.6691	3.93172	10	12.4332			104	-2.59233	3.61736	-4.03894	14.4975	1.89465	-8.68629	1.29451	-4.14475	2.40882	1.2879		0.553846	1.96804	10	6.22349		104	-6.76037	9.6007	-10.4944	33.966	5.00044	-11.2203	4.83184	-7.0578	5.18081	3.51487		2.65618	4.20898
	105	40.9383	34.0607	42.5254	28.185	35.995	86.1024	25.4967	62.8706	44.0861	35.3535		43.5614	5.74307	10	18.1612			105	2.59233	-3.61736	4.03894	-14.4975	-1.89465	8.68629	-1.29451	4.14475	-2.40882	-1.2879		-0.553846	1.96804	10	6.22349		105	6.76037	-9.6007	10.4944	-33.966	-5.00044	11.2203	-4.83184	7.0578	-5.18081	-3.51487		-2.65618	4.20898
	106	78.6674	106.625	75.2881	58.9426	79.7308	121.819	55.8308	84.0561	72.1077	64.24		79.7308	6.52836	10	20.6445				40.3214	68.9471	36.8016	16.2601	41.8411	44.4031	29.0395	25.3302	25.6128	27.5985		35.6155	4.64102	10	14.6762			105.152	182.99	95.622	38.0956	110.429	57.3564	108.392	43.133	55.0872	75.3205		87.1577	13.7331
	110	54.839	70.6476	66.7194	49.2344	54.7894	[<6.7]	61.2041	44.1192	58.8399	49.78		56.6859	2.85968	9	8.57904			110	16.493	32.9695	28.2329	6.55191	16.8997		34.4128	-14.6066	12.345	13.1385		16.2708	5.03407	9	15.1022		110	43.0111	87.5033	73.358	15.3504	44.6025		128.448	-24.8726	26.5512	35.8571		47.7565	14.7645
	115	69.4275	76.2687	78.8941	87.8879	59.7624	88.0499	53.6031	78.0523	91.4272	68.1429		75.1516	3.94433	10	12.4731	71.5657		115	31.0815	38.5907	40.4076	45.2054	21.8728	10.6338	26.8118	19.3264	44.9323	31.5014		31.0364	3.6426	10	11.5189		115	81.0554	102.422	104.992	105.911	57.7276	13.736	100.077	32.9096	96.6391	85.9721		78.1441	10.3201
	120	74.2221	80.9757	85.0479	42.703	57.0073	71.8311	99.4425	68.5236	68.1235	81.9276		72.9804	4.95314	10	15.6632	10		120	35.8761	43.2977	46.5614	0.0205424	19.1176	-5.585	72.6513	9.79779	21.6286	45.2862		28.8652	7.66468	10	24.2378		120	93.5591	114.915	120.981	0.0481285	50.4561	-7.21426	271.175	16.684	46.5181	123.593		83.0715	26.1274
	125	43.5452	61.5893	75.6516	50.3182	64.1126	91.1078	94.6379	74.1705	90.0042	67.0329		71.217	5.46574	10	17.2842	18.9286		125	5.19926	23.9113	37.1651	7.63571	26.223	13.6917	67.8466	15.4446	43.5093	30.3914		27.1018	5.98773	10	18.9349		125	13.5588	63.4621	96.5665	17.8896	69.2088	17.6859	253.242	26.2996	93.5785	82.9427		73.4434	22.4794
	130	51.3734	64.7967	83.7766	48.2595	74.277	103.302	75.9258	62.3799	90.4172	66.352		72.086	5.41972	10	17.1387	5.98574		130	13.0274	27.1187	45.2901	5.57704	36.3873	25.8857	49.1346	3.65403	43.9223	29.7106		27.9708	5.16112	10	16.3209		130	33.9733	71.9747	117.678	13.0663	96.0349	33.4371	183.398	6.22218	94.4669	81.0846		73.1336	17.1208
	135	31.7062	67.9589	[29.5055599682288]	[31.1028097696585]	64.8516	82.3826	41.4704	80.8667	45.9472	85.1325		62.5395	7.25147	8	20.5103			135	-6.63975	30.2809			26.9619	4.96653	14.6792	22.1408	-0.547731	48.491		17.5416	6.42031	8	18.1594		135	-17.3154	80.3675			71.159	6.41537	54.7909	37.702	-1.17804	132.339		45.5351	17.5329
	PM:mat	72.0131	77.5746	[6.82064535554775]	143.596	52.4351	87.7355	45.8657	95.6554	72.5448	69.4231		79.6492	9.509	9	28.527			PM:mat	33.6671	39.8966		100.913	14.5455	10.3194	19.0744	36.9296	26.0499	32.7817		34.9086	8.92882	9	26.7864		PM:mat	87.7984	105.888		236.427	38.389	13.3298	71.1964	62.8847	56.0273	89.4662		84.6008	21.1546
	PM:Fet	34.2696	31.9145	44.4304	20.8403	42.2743	64.6347	31.4252	32.6517	30.7467	32.1917		36.5379	3.72861	10	11.7909			PM:Fet	-4.07638	-5.76356	5.94393	-21.8422	4.38464	-12.7814	4.63395	-26.0742	-15.7482	-4.44969		-7.57731	3.55875	10	11.2537		PM:Fet	-10.6305	-15.2969	15.4442	-51.1736	11.5721	-16.51	17.2965	-44.3998	-33.8708	-12.1439		-13.9713	7.6187
																			Baseline:	38.346	37.678	38.4865	42.6825	37.8897	77.4161	26.7913	58.7258	46.4949	36.6414		44.1152	4.51082	10	14.2645		Baseline:	104.5	0	0	-3.55271e-15	0	0	0	-1.77636e-15	0	3.55271e-15
	Normoxic VitC																		Normoxic VitC																	Normoxic VitC
		1	2	3	4	5	6	7	8	9	10									1	2	3	4	5	6	7	8	9	10								1	2	3	4	5	6	7	8	9	10
	Day	B74	Y326	Y471	Y332	Y402	Y329	Y400	B80	Y436	Y408		Mean	SEM	N	SD			Day	B74	Y326	Y471	Y332	Y402	Y329	Y400	B80	Y436	Y408		Mean	SEM	N	SD		Day	B74	Y326	Y471	Y332	Y402	Y329	Y400	B80	Y436	Y408		Mean	SEM
	104	46.4878	40.4783	37.0841	32.3707	35.4069	46.4944	36.6168	73.6578	32.4967	53.0872		43.4181	3.98238	10	12.5934			104	1.6076	0	2.82407	-0.778939	-13.2353	-10.814	1.98712	13.9082	0	0.429245		-0.407203	2.35513	10	7.44757		104	3.58198	0	8.24303	-2.34977	-27.2095	-18.8698	5.73821	23.2775	0	0.815158		-0.677327	4.41409
	105	43.2726	[103.883987761346]	31.436	33.9286	61.8776	68.1224	32.6425	45.8414	[121.33222845487]	52.2287		46.1687	4.86199	8	13.7518			105	-1.6076		-2.82407	0.778939	13.2353	10.814	-1.98712	-13.9082		-0.429245		0.509004	2.98443	8	8.44124		105	-3.58198		-8.24303	2.34977	27.2095	18.8698	-5.73821	-23.2775		-0.815158		0.846658	5.59405
	110	76.3427	71.2381	70.3399	84.4304	64.9901	116.248	59.5917	55.7217	79.7447	57.3729		73.602	5.62822	10	17.798			110	31.4625	30.7598	36.0798	51.2807	16.3478	58.9392	24.962	-4.02796	47.248	4.71491		29.7767	6.35612	10	20.0998		110	70.1034	75.9908	105.312	154.695	33.6082	102.846	72.0828	-6.7414	145.393	8.95383		76.2243	16.9234
	115	64.3292	72.3014	70.9727	70.4567	59.6336	160.318	73.7656	59.8884	150.746	67.809		85.0221	11.8734	10	37.5471	81.4051		115	19.449	31.8231	36.7126	37.307	10.9913	103.01	39.1359	0.138748	118.25	15.151		41.1968	12.3085	10	38.9228		115	43.3355	78.6176	107.159	112.541	22.5962	179.747	113.013	0.232215	363.883	28.7725		104.99	33.4679
	120	68.3766	78.0548	60.5688	63.5939	57.002	45.5887	61.8492	57.3471	208.658	91.2387		79.2278	14.9125	10	47.1575	10		120	23.4964	37.5765	26.3088	30.4442	8.35971	-11.7197	27.2195	-2.40256	176.161	38.5807		35.4025	16.5075	10	52.2014		120	52.3537	92.8312	76.7913	91.8387	17.1861	-20.4502	78.6018	-4.02104	542.09	73.2666		100.049	50.7422
	125	64.2357	72.1821	66.964	64.771	62.2684	64.1873	66.8544	46.0273	77.4679	96.0278		68.0986	4.01353	10	12.6919	40.3702		125	19.3555	31.7038	32.704	31.6214	13.6261	6.87891	32.2247		44.9712	43.3698		28.495	4.27572	9	12.8272		125	43.1271	78.3228	95.4579	95.3897	28.013	12.0033	93.0553		138.387	82.3614		74.0131	13.1376
	130	71.3662	84.1501	79.4932	64.7194	68.4733	294.243	75.9811	181.845	67.5081	106.721		109.45	23.32	10	73.7444	12.7662		130	26.486	43.6718	45.2331	31.5698	19.8311	236.935	41.3515	122.096	35.0114	54.0634		65.6248	21.0509	10	66.5687		130	59.0149	107.889	132.029	95.234	40.7692	413.438	119.411	204.345	107.738	102.669		138.254	33.5395
	135	67.8847	82.2447	Not pretreated	66.0503	82.5759	86.9816	68.7126	68.9236	57.7453	95.6664		75.1983	4.05704	9	12.1711			135	23.0045	41.7664		32.9006	33.9336	29.6732	34.0829	9.17399	25.2486	43.0085		30.3103	3.44138	9	10.3241		135	51.2576	103.182		99.2487	69.7615	51.7781	98.4212	15.354	77.696	81.6752		72.0416	9.56838
	PM:mat	65.7386	67.6736	57.6284	51.9143	64.9627	152.889	61.2809	64.862	53.0701	146.139		78.6159	11.946	10	37.7765			PM:mat	20.8585	27.1953	23.3684	18.7646	16.3204	95.5807	26.6513	5.1124	20.5734	93.4813		34.7906	10.1486	10	32.0926		PM:mat	46.4759	67.1849	68.2087	56.6058	33.5519	166.783	76.9609	8.55637	63.3093	177.525		76.5162	17.1416
	PM:Fet	31.1323	33.2849	No Sample	No Sample	35.6777	No Sample	20.3307	13.9574	34.0056	28.8499		28.1769	3.0444	7	8.05472			PM:Fet	-13.7478	-7.19344			-12.9646		-14.299	-45.7922	1.50896	-23.808		-16.6137	5.66359	7	14.9844		PM:Fet	-30.6323	-17.7711			-26.6529		-41.2912	-76.6401	4.64342	-45.2126		-33.3653	9.53222
																			Baseline:	44.8802	40.4783	34.2601	33.1497	48.6423	57.3084	34.6297	59.7496	32.4967	52.658		43.8253	3.27833	10	10.367		Baseline:	104.5	3.55271e-15	0	1.77636e-15	-3.55271e-15	0	0	3.55271e-15	0	0
[truncated: 2 more columns]

## Sheet: Fig 1i
P 50 calculated
	H	HC
	18.7936	26.1776
	29.3479	21.5881
	20.854	29.6535
	20.5001	23.2694
	25.5044	23.3482
	28.6985	25.6946
	20.6563	22.5849
	19.2902	24.8512
	26.5132	26.8848
	22.7341	23.0333
	19.5253	32.1904
	20.3695	23.7097
	25.2523	32.9076
	24.8815	33.7719
	26.1021	23.3312
	26.4853	32.0339

## Sheet: Fig 3
		Fig 3a-BW					Fig 3b-CRL					Fig 3c-BMI					Fig 3d-Lower limb length					Fig 3e-Relative brain weight					Fig 3f-BPD/LLL
		N	H	HC	NC		N	H	HC	NC		N	H	HC	NC		N	H	HC	NC		N	H	HC	NC		N	H	HC	NC
		4.17	3.7	3.6	3.7		41	44	43.5	42.8		24.81	19.11	19.02	20.2		17	11	11	17.5		10.64	12.66	10.99	13.81		3.38	5.9	5.5	3.26
		4.4	2.2	2.6	3.15		46.5	39	42	34		20.35	14.46	14.74	27.25		16.5	8.5	11	14.9		10.2	16.08	16	12.91		4.06	6.8	3.69	3.56
		4.1	2.1	3.9	3.2		41.5	38	46	41		23.81	14.54	18.43	19.04		16.5	10	12	15.8		10.87	15.73	9.63	12.42		3.36	5.85	5.3	3.35
		3.3	2.65	3.7	4.2		38.5	40	39	42		22.26	16.56	24.33	23.81		17.5	7.5	11	20		11.82	18.66	11.36	8.95		3.34	5.24	3.87	3.03
		2.7	1.9	3.4	3.1		36	31	37	40		20.83	19.77	24.84	19.38		16.5	10	16	17		16.56	11.71	12.57	10.48		3.67	5.8	5.5	3.71
		4.05	2.35	3.5	2.25		41	37	40	41		24.09	17.17	21.88	13.38		17.5	10.5	11.5	16		10.96	14.51	12.9	13.52		3.74	6.32	4.58
		3.5	3.2	3	2.3		40	38	38	37		21.88	22.16	20.7756	16.8		17	10	15.5	10		11.31		14.77	19.77		3.64	5.21
		3.25	3.1	2.1	3.2		34	39	36.5	38		28.11	20.38	15.7628	22.16		16.5	9.5	10	11		13.47		17.3048	16.74		5.64	5.08
		4.4		3.7			43		42			23.8		20.9751			13	11.9	12	13		10.33		11.8486	14.27		5.45
		2.6					35.5					20.63					11	12				15.36					4.06
		3.1					35.5					24.6					11					13.66					3.54
		4.2					43					22.71					17					11.2
		3.9					44.5					19.69					17.5					10.98
		Fig 3g-Haemoglobin					Fig 3h-Total Nox					Fig 3i-Nitrotyrosine					Fig 3j-Homocysteine					Fig 3k- Catalase activity					Fig 3l-SOD
		N	H	HC	NC		N	H	HC	NC		N	H	HC	NC		N	H	HC	NC		N	H	HC	NC		N	H	HC	NC
		16.5	16.7	15.8	14.5		87.7255	211.255	170.961	154.277		0.011876	0.013508	0.008786	0.012415		3.2	2.3	4.3	3		676.32	479.643	1242.77	1485.2		2.50206	2.23902	1.75155	2.2773
		13.9	14	14.9	13.5		97.4436	167.1	293.03	169.703		0.019781	0.015073	0.014633	0.019402		4.5	3.2	4.3	5.1		1304.16	63.8553	932.421	1614.54		2.47458	1.53049	1.97957	3.49449
		11.1	15.9	16.9	11.1		209.944	149.591	198.035	90.2157		0.012253	0.014742	0.026944	0.011954		2.9	3	5.4	3.6		1733.73	933.853	1074.46	961.551		2.27573	1.73125	1.77981	1.68584
		10.2	19.3	20.7	17.6		119.047	186.342	163.515	169.644		0.008159	0.012822	0.033703	0.018057		4	2.1	3.7	2.5		987.548	1007.57	1003.69	1272.76		2.0705	2.44473	2.35468	3.20005
		13.9	16.5	17.7	13.2		179.526	201.289	224.591	127.588		0.007607	0.022843	0.02417	0.019158		2.8	2.3	4.2	3.9		1339.8	603.168	1548.22	952.453		2.09799	1.86835	1.80259	2.84381
		12.7	15.4	18.9	15.1		165.474	213.255	153.242			0.001602	0.021917	0.022265	0.010617		4.2	2.6	4.4			1258.94	1108.2	980.254	896.427		4.5205	1.86651	1.98962	2.14893
		13.9	16.6	17.9	16.2		196.465	220.492	208.157			0.016364	0.018513	0.026678	0.014436		4.1	2.1	4.2			666.091	536.303	948.401	1343.25		2.75288	1.66115	1.53427	2.00314
		15.2	17.2	13.6			133.845	151.25	120.83			0.015699	0.021304	0.028685	0.01374		4	2	3					1338.91					1.60627
		13.1	17.6	17.8			127.977	234.756	280.293			0.015647	0.022607	0.032992	0.015574			2.2	4.1
		12.7
		12.1

## Sheet: Fig 4a-4f, 4j
		Fig 4a- Mean Arterial Pressure					Fig 4b- Systolic blood pressre					Fig 4c-Diastolic blood pressure					Fig 4d-Femoral blood flow					Fig 4e-Vascular conductance
		N	H	HC	NC		N	H	HC	NC		N	H	HC	NC		N	H	HC	NC		N	H	HC	NC
		84.148	101.193	104.655	83.631		105.293	134.774	138.953	103.408		69.9381	81.1428	83.7086	65.6141		203.984	329.617	322.02	386.142		2.31777	3.39515	3.47803	4.76359
		83.8372	85.199	99.5691	75.9204		109.036	117.135	126.189	98.2088		68.1381	65.3097	82.2966	59.704		356.554	391.445	442.258	342.582		4.65348	4.25209	4.68922	4.36735
		86.8378	95.5925	97.9759	94.7888		107.954	124.522	126.158	113.868		75.9252	79.2007	82.1681	83.004		272.755	489.211	384.158	384.006		3.0871	4.65083	3.69655	4.25296
		98.6058	105.716	104.692	85.9337		122.445	129.135	133.859	105.708		83.4198	90.5988	86.6402	74.8139		412.558	366.561	394.49	218.524		4.15577	4.1068	4.32251	2.65599
		98.2474	99.5133	89.366	100.501		125.968	120.463	122.857	128.318		82.175	86.7765	69.167	85.7301		251.931	400.071	303.041	424.232		2.62119	4.21441	3.22298	4.82094
		90.6218	95.435	94.5134	98.5398		112.597	123.231	120.497	125.93		77.0566	80.0837	80.7616	83.6534		284.421	397.333	257.668	326.706		3.27139	4.13799	3.02608	3.31107
		83.3667	102.684	95.462	98.669		109.455	132.928	124.838	127.528		67.4097	85.4132	78.9113	81.9887		160.061	462.335	249.899	401.77		1.56771	4.69156	3.21569	3.91531
		89.7027	98.7536	85.8038	95.6271		115.033	123.05	115.074	126.456		74.3834	85.2332	70.4583	75.2684		331.95	435.605	334.604	216.219		3.74637	4.63524	3.84161	2.20278
		94.821	101.532	84.94	94.7101		123.68	130.449	114.963	122.908		78.7572	87.0668	70.965	75.0363
		88.0987	95.1315	91.7202			107.984		114.493			70.5416		74.0251
		Fig 4f-Heart rate					Fig 4j-NO bioavailability
		N	H	HC	NC		N	H	HC	NC
		143.23	105.084	114.632	146.347		0.955	1.047	0.782	0.6208
		129.036	125.463	103.795	129.46		1.726	2.047	2.189	1.963
		117.195	102.975	83.4637	128.207		0.3393	0.5906	3.06	2.385
		88.322	106.749	87.6974	115.525		1.719	1.474	3.257	2.149
		94.1038	91.4472	85.7336	121.109		1.724	0.72	2.594	1.892
		86.1044	94.7586	124.956	86.5981		1.486	1.168		0.8451
		110.839	82.2935	91.4997	82.5242		2.123	0.2747
		112.662	101.595	137.149	106.38			0.6168
		108.386	110.334	92.5986	115.172
		140.006		167.785

[truncated: 9 more sheets: Fig 4g-1, Fig 4g-2, Fig 4h-1, Fig 4h-2, Fig 4i-1, Fig 4i-2, Fig 4k, Fig 4l, Online Figure]
